# Supplementary material for: MARM: a framework for malignancy risk prediction from host-derived CNV in bronchoalveolar lavage fluid mNGS data with microbial admixture
Source: Front Microbiol. 2026 May 21;17:1846545. doi: 10.3389/fmicb.2026.1846545 (PMC13233351; doi:10.3389/fmicb.2026.1846545)
Supplement: Supplementary file 5 [file Data_Sheet_1.CSV]

sample_code	Raw_Reads	HQ_Reads	HQ_Pct%	Q30%	Duplicate%	Host_Reads	Host_Reads_Ratio%
CF210A0018-1A1AXX1AXF1-N002L001	19096130	13441810	70.39	92.67	3.61	12574135	93.54
CF210D0034-1A1AXX1AXF1-N002J037	11283547	11106419	98.43	92.4	3.2	10821472	97.43
CF210F0035-1A1AXX1BXF1-N002L001	20465548	20190676	98.66	91.91	2.25	20113629	99.62
CF210F0036-8A2AXX1BXF1-N002L001	48022729	44494887	92.65	83.1	18.76	43256637	97.22
CF210H0025-1A1AXX1EXF1-N003L001	20124604	19846286	98.62	92.93	2.5	19712621	99.33
CF210L0079-1A1AXX1FXF1-N002J037	16891655	15796190	93.51	92.52	3.44	11051994	69.97
CF210L0108-1A1AXX1EXF1-N003L001	15725796	15381167	97.81	92.58	2.43	15206493	98.86
CF210M0044-1A1AXXPXXF1-N002L001	21387056	21039692	98.38	90.96	2.28	20627761	98.04
CF210M0050-1A1AXXPXXF1-N002L001	16883984	16503524	97.75	90.12	1.15	16401074	99.38
CF210M0077-1A1AXX1EXF1-N003L001	11252819	10726262	95.32	92.46	1.72	10621774	99.03
CF210N0128-1A1AXXPXXF1-N002L001	50000000	49034638	98.07	90.23	15.07	45647536	93.09
CF210Q0052-1A1AXX1EXF1-N003L001	35781806	35125162	98.16	94.1	2.72	35067606	99.84
CF210S0026-1A1AXX1BXF1-N002L001	13989659	13782939	98.52	92.95	2.07	13696201	99.37
CF210U0073-1A1AXX1BXF1-N002L001	12272769	12017231	97.92	91.67	1.85	11941146	99.37
CF21900107-1A1AXX1BXF1-N002L001	18614141	18304450	98.34	93.49	5.04	16063619	87.76
CF21990022-1A1AXX1BXF1-N002L001	15194828	14907367	98.11	92.59	1.9	14797338	99.26
CF21990041-1A1AXX1DXF1-N003L001	19870317	19599692	98.64	92.86	2.26	19489000	99.44
CF219H0039-1A1AXX1EXF1-N003L001	16783550	16480396	98.19	92.65	2.2	16348659	99.2
CF219T0019-1A1AXXPXXF1-N002L001	17743313	17527003	98.78	93.45	2.21	17455624	99.59
CF21A80023-3A1AXX1BXF1-N002L001	25751205	25464350	98.89	92.62	2.8	25362352	99.6
CF21AA0075-3A1AXXXXXF1-N002J037	19865251	19651534	98.92	92.7	2.32	19612013	99.8
CF21AA0230-3A1AXX1FXF1-N002L001	22115610	21792129	98.54	90.59	1.71	21218182	97.37
CF21AC0091-3A1AXX1BXF1-N002L001	18060037	17804958	98.59	91.34	2.49	17437196	97.93
CF21AD0050-3A1AXX1EXF1-N003L001	24285351	23999632	98.82	92.46	2.29	23956992	99.82
CF21AF0013-3A1AXX1BXF1-N002L001	19896376	19613941	98.58	91.31	2.01	19568522	99.77
CF21AG0094-3A1AXX1EXF1-N003L001	18255615	17833559	97.69	92.01	1.56	17691813	99.21
CF21AH0102-3A1AXXPXXF1-N002J037	23460660	23191641	98.85	92.51	2.7	23143562	99.79
CF21AP0177-1A1AXXPXXF1-N002L001	16960730	16742643	98.71	93.8	2.4	16708123	99.79
CF21AQ0171-1A1AXX1BXF1-N002J037	16738889	16577869	99.04	93.54	2.77	16181869	97.61
CF21AR0077-1A1AXXXXXF1-N002L001	19112718	18849505	98.62	93.61	2.27	18805660	99.77
CF21B00027-1A1AXX1EXF1-N003L001	17092032	16905156	98.91	92.3	7.53	16032642	94.84
CF21B00028-8A2AXX1EXF1-N003L001	24342270	23143402	95.07	90.96	61.31	22116181	95.56
CF21B00069-1A3AXX1FXF1-N002L001	23385782	23032798	98.49	91.65	2.73	22943883	99.61
CF21B00131-1A1AXX1DXF1-N003L001	8436979	8272292	98.05	85.93	0.93	8185303	98.95
CF21B00172-1A1AXX1AXF1-N002L001	17150481	16949965	98.83	92.42	12.83	16269046	95.98
CF21B10164-1A1AXX1EXF1-N003L001	21214165	20747152	97.8	92.69	2.16	20692475	99.74
CF21B20111-1A1AXXPXXF1-N002J037	15410466	14909001	96.75	91.27	1.65	14561963	97.67
CF21B20114-1A1AXXPXXF1-N002J037	7456708	7166473	96.11	89.96	1.38	7109378	99.2
CF21B20146-1A1AXXPXXF1-N002L001	15521953	15305790	98.61	90.98	10.6	9747453	63.68
CF21B30144-1A1AXX1FXF1-N002L001	19137472	18894694	98.73	91.28	1.83	18809183	99.55
CF21B30145-8A2AXXXXXF1-N002L001	23939275	22424473	93.67	90.8	51.05	22020031	98.2
CF21B80077-1A1AXX1DXF1-N003L001	33017425	32394886	98.11	90.55	1.69	32240915	99.52
CF21B80078-8A2AXX1EXF1-N003L001	31351712	28300100	90.27	92.03	61.49	27089678	95.72
CF21BC0092-1A5AXX1QXF1-N002L001	23787312	23784245	99.99	89.64	2.56	23095256	97.1
CF21BE0093-1A7AXX1KXF1-N002J037	21194019	21189635	99.98	92.9	3.57	20724392	97.8
CF21BE0102-1A7AXX1KXF1-N002L001	23419865	23417083	99.99	92.56	2.13	23064383	98.49
CF21BE0123-1A7AXX1KXF1-N002J037	23354220	23348046	99.97	93.14	3.16	22663347	97.07
CF21BF0040-1A7AXX1NXF1-N002J037	11285175	11282878	99.98	93.39	2.94	8311011	73.66
CF21BG0056-1A7AXX1MXF1-N002J037	14793643	14791490	99.99	92.79	9.43	11395458	77.04
CF21BM0140-1A5AXX1NXF1-N002L001	18462746	18460653	99.99	90.5	4.83	18417902	99.77
CF21BN0002-1A7AXX1KXF1-N002L001	6962110	6960704	99.98	91.55	3.79	6868381	98.67
CF21BN0025-1A7AXX1KXF1-N002J037	13219457	13217663	99.99	93.19	4.2	10877851	82.3
CF21BN0083-1A1AXX1DXF1-N003L001	28336581	28025726	98.9	92.01	1.82	27953569	99.74
CF21BT0179-1A5AXX1MXF1-N002L001	21997845	21993434	99.98	91.24	4.53	19977642	90.83
CF21BT0180-8A6AXX1KXF1-N002L001	33535121	33511311	99.93	90.29	87.13	31556824	94.17
CF21BV0065-1A7AXX1LXF1-N002L001	21227434	21222887	99.98	90.69	4.05	20176831	95.07
CF21BW0069-1A5AXX1KXF1-N002L001	13360044	13357472	99.98	89.67	3.26	13104256	98.1
CF21BW0070-8A6AXX1KXF1-N002L001	49712181	49706809	99.99	89.24	34.3	49148654	98.88
CF22000046-1C1BXX1LXF1-N002J037	22553285	22532987	99.91	93.37	2.24	21235978	94.24
CF22000114-1C1BXX1VXF1-N002J019	11207587	11159414	99.57	85.49	3.83	9280941	83.17
CF22000120-1C1BXX1VXF1-N002J019	15744579	15726046	99.88	88.46	0.74	14121684	89.8
CF22010071-1C1BXX1MXF1-N002J037	22283398	22242762	99.82	93.81	4.62	19226885	86.44
CF22010074-1C1BXX1MXF1-N002J037	21296183	21272314	99.89	95	3.39	19896290	93.53
CF22010075-1C1BXX1MXF1-N002J037	16429083	16338376	99.45	94	2.86	15109856	92.48
CF22010076-1C1BXX1MXF1-N002J037	14770119	14717271	99.64	93.48	5.28	12162907	82.64
CF22010078-1C1BXX1MXF1-N002J037	12200817	12181971	99.85	93.79	1.3	11381835	93.43
CF22090162-1B5AXX1TXF1-N003L001	6750779	6745270	99.92	93.72	5.03	6186802	91.72
CF220B0049-1C1BXX1LXF1-N002J037	24339679	24284751	99.77	92.38	1.57	22254100	91.64
CF220C0063-1C1BXX1PXF1-N002J037	16408896	16370755	99.77	88.33	1.65	13404443	81.88
CF220C0085-1C1BXX1PXF1-N002J037	16086578	16060877	99.84	89.34	1.44	14313972	89.12
CF220C0174-1C1BXX1LXF1-N002JQ07	19560731	19447637	99.42	88.28	3.96	15512821	79.77
CF220D0158-1B5AXX1TXF1-N003L001	13394594	13375241	99.86	93.33	3.92	10903984	81.52
CF220E0159-3B1BXX1QXF1-N002J037	20231470	20211241	99.9	91.97	0.57	18508942	91.58
CF220E0160-3B1BXX1QXF1-N002J037	25663594	25640265	99.91	92.51	0.75	23792933	92.8
CF220E0162-3B1BXX1QXF1-N002J037	22008362	21988353	99.91	92.81	0.82	20362824	92.61
CF220E0163-3B1BXX1QXF1-N002J037	27012677	26980884	99.88	91.72	0.86	24892702	92.26
CF220E0164-3B1BXX1QXF1-N002J037	13012163	12994074	99.86	93.17	1.62	12167536	93.64
CF220E0165-3B1BXX1QXF1-N002J037	24947132	24923834	99.91	92.22	0.7	23040187	92.44
CF220E0167-3B1BXX1QXF1-N002J037	22703812	22679055	99.89	92.19	0.54	20887224	92.1
CF220H0041-1C1BXX1LXF1-N002L001	23527233	23506987	99.91	94.66	1.68	22248684	94.65
CF220H0308-1B5AXX1TXF1-N003L001	50000000	49952453	99.9	95.66	2.8	47346369	94.78
CF220H0343-3B1BXX1QXF1-N002J037	14812512	14794942	99.88	93.55	2.83	13753068	92.96
CF220K0030-1C1BXX1LXF1-N002L001	23337624	23286908	99.78	91.08	3.83	21473166	92.21
CF220K0070-1C1BXX1LXF1-N002J037	28255437	28187924	99.76	90.24	4.38	25504482	90.48
CF220K0074-3B1BXX1LXF2-N002J037P801M032	18573694	18560458	99.93	93.25	2.6	17077157	92.01
CF220K0077-3B1BXX1LXF1-N002J037P801M032	17194091	17179229	99.91	93.2	1.55	15986213	93.06
CF220K0081-1C1BXX1LXF1-N002J037	10565537	10541122	99.77	91.28	12.68	6016252	57.07
CF220K0082-1C1BXX1LXF1-N002J037	19697406	19660595	99.81	91.09	4.42	17945616	91.28
CF220L0054-1C1BXX1VXF1-N002J037	7864808	7837802	99.66	94.12	5.26	7202717	91.9
CF220L0126-1C1BXX2AXF1-N002JQ55	14815523	14802039	99.91	91.62	13.95	11824056	79.88
CF220Q0045-1C1BXX1LXF1-N002J037	14422118	14413763	99.94	90.44	3.86	10266495	71.23
CF220Q0048-1C1BXX1LXF1-N002J037	20666282	20652805	99.93	91.14	6.24	17382223	84.16
CF220R0065-1C1BXX1NXF1-N002J037	19380304	19343005	99.81	92.36	2.84	16323573	84.39
CF220R0094-1B1AXXJ1XF1-N006L001	38098733	37542381	98.54	94.62	5.25	37365324	99.53
CF220S0073-1C1BXX1LXF1-N002J037	23718604	23656375	99.74	93.4	10.55	20458787	86.48
CF220S0074-1C1BXX1LXF1-N002J037	22688361	22645821	99.81	94.23	5.13	21359023	94.32
CF220S0077-1C1BXX1LXF1-N002J037	19923137	19876770	99.77	93.41	3.55	17799740	89.55
CF220S0078-1C1BXX1LXF1-N002J037	24050501	24016010	99.86	93.81	22.43	14014127	58.35
CF220T0051-1C1BXX1QXF1-N002J037	19907028	19866341	99.8	92.39	1.94	17441992	87.8
CF220U0066-1C1BXX1LXF1-N002J037	23507583	23478441	99.88	90.63	3.18	20468040	87.18
CF22110161-1A1AXX1EXF1-N003L001	13968609	13635949	97.62	92.46	3.21	13552076	99.38
CF22110162-8A2AXX1EXF1-N003L001	25601857	23369734	91.28	92.13	78.45	20593465	88.12
CF22120049-1A5AXX1KXF1-N002L001	17978004	17974942	99.98	90.39	2.36	17631895	98.09
CF22140069-1A1AXX1EXF1-N003L001	21597792	21411767	99.14	93.35	1.96	21376769	99.84
CF221B0151-1A5AXX1NXF1-N002L001	23584596	23579249	99.98	93.72	4.46	23336085	98.97
CF221C0107-1A5AXX1NXF1-N002J037	25098223	25092020	99.98	94.21	5.13	24705407	98.46
CF221C0111-1A5AXX1NXF1-N002J037	25811436	25807516	99.98	92.74	9.02	13133293	50.89
CF221C0116-1A5AXX1NXF1-N002J037	23431607	23426312	99.98	93.29	4.51	19987379	85.32
CF221C0117-1A5AXX1NXF1-N002J037	26151142	26145015	99.98	93.72	5.4	25803756	98.69
CF221E0103-1A1AXX1EXF1-N003L001	17292196	16905322	97.76	91.53	2.49	16849495	99.67
CF221H0079-1A7AXX1KXF1-N002L001	19244138	19238722	99.97	93.56	4.84	18942679	98.46
CF221J0124-1A5AXX1NXF1-N002L001	16514879	16510818	99.98	92.02	3.95	16279098	98.6
CF221K0050-1A7AXX1KXF1-N002J037	20531716	20529920	99.99	92.44	11.77	7806856	38.03
CF221M0063-1A7AXX1LXF1-N002J037	22310291	22304348	99.97	91.79	6.28	21549593	96.62
CF221R0107-1A5AXX1KXF1-N002L001	19267396	19260856	99.97	92.58	6.31	18725060	97.22
CF221R0108-1A1AXX1EXF1-N003L001	12986788	12847300	98.93	93.09	2.33	12821718	99.8
CF221T0123-1A5AXX1NXF1-N002L001	21539530	21534736	99.98	94.68	4.18	21240442	98.63
CF221V0010-1A7AXX1KXF1-N002L001	25420673	25413504	99.97	95.4	6.52	24877234	97.89
CF221V0016-1A7AXX1KXF1-N002J037	14294143	14288187	99.96	95.2	5.65	11418104	79.91
CF22200069-1A7AXX1NXF1-N002J037	25372942	25367790	99.98	92.77	35.38	20860463	82.23
CF22200070-1A7AXX1NXF1-N002J037	29870965	29861894	99.97	92.79	5.62	29313305	98.16
CF22220056-1A5AXX1KXF1-N002L001	14048626	14044432	99.97	95.56	3.41	13730382	97.76
CF222D0078-1A5AXX1MXF1-N002L001	27445415	27439930	99.98	94.27	7.52	27200690	99.13
CF222E0146-1A1AXX1EXF1-N003KX65	20835886	20594812	98.84	93.16	2.57	20556338	99.81
CF222E0161-1A5AXX1MXF1-N002L001	20311315	20308033	99.98	92.73	3.37	19782342	97.41
CF222E0220-3A5AXX1MXF1-N002L001	18991003	18988065	99.98	92.7	4.98	18919862	99.64
CF222G0209-1A5AXX1MXF1-N002J037	20458977	20454319	99.98	93.35	2.89	19097152	93.36
CF222H0091-1A5AXX1KXF1-N002L001	17914951	17910130	99.97	92.01	4.63	17172941	95.88
CF222H0106-1A5AXX1KXF1-N002J037	26409266	26403878	99.98	92.44	4.21	25970176	98.36
CF222H0175-1A5AXX1MXF1-N002KX64	23540946	23535018	99.97	92.31	5.82	19938976	84.72
CF222H0176-8A6AXX1MXF1-N002KX64	45791872	45783487	99.98	91.37	95.14	14323125	31.28
CF222M0069-1B5AXX1LXF1-N002J037	19283216	19278968	99.98	93.32	5.47	19038140	98.75
CF222N0113-1B5AXX1KXF1-N002L001	24077988	24072298	99.98	91.28	4.36	23739843	98.62
CF222N0128-1B5AXX1KXF1-N002L001	19425075	19420228	99.98	91.14	7.43	19013980	97.91
CF222P0047-1B5AXX1KXF5-N002J037	21766271	21760982	99.98	92.24	5.4	21379136	98.25
CF222P0053-1B5AXX1KXF5-N002J037	16735688	16732675	99.98	92.81	7.24	16545448	98.88
CF222P0055-1B5AXX1KXF5-N002J037	24126076	24120333	99.98	91.63	4.3	23733716	98.4
CF222P0059-1B5AXX1KXF5-N002J037	25060014	25054556	99.98	92.46	4.01	24711106	98.63
CF222Q0070-1B5AXX1KXF1-N002L001	21106142	21102951	99.98	93.41	5.68	21037164	99.69
CF222R0111-1B5AXX1UXF1-N003L001	5763391	5760549	99.95	94.57	1.58	5484450	95.21
CF222T0011-1B5AXX1KXF1-N002L001	29536355	29530930	99.98	91.92	4.9	29133219	98.65
CF22310087-1B5AXX1KXF1-N002L001	19299529	19296586	99.98	93.54	4.2	19235421	99.68
CF22340186-3B5AXX1MXF4-N002J037	50000000	49991809	99.98	92.31	6.08	49737149	99.49
CF22340194-1B5AXX1NXF1-N002J037	18194149	18188483	99.97	92.58	4.1	17792303	97.82
CF22340196-1B5AXX1NXF1-N002J037	17737352	17734812	99.99	92.55	7.81	10196362	57.49
CF22350120-1B5AXX1MXF1-N002J037	37009106	36999303	99.97	93.48	4.72	36120511	97.62
CF22390035-1B7AXX1KXF1-N002L001	10069181	10066523	99.97	91.87	4.04	9884884	98.2
CF223E0082-1B5AXX1LXF1-N002JQ07	31839014	31832451	99.98	91.81	5.96	30401631	95.51
CF223E0088-1B5AXX1LXF1-N002JQ07	32963266	32954964	99.97	93.06	5.74	32424725	98.39
CF223E0106-1B5AXX1LXF1-N002JQ03	29239019	29230142	99.97	92.86	5.57	28730687	98.29
CF223E0133-1B5AXX1UXF1-N003KX65	21469637	21460155	99.96	94.54	1.74	20433289	95.22
CF223F0107-1B5AXX1UXF1-N003KX65	27905483	27887945	99.94	94.7	1.69	26020265	93.3
CF223F0135-1B5AXX1WXF1-N004J037	20822273	20812220	99.95	96.59	9.83	8089018	38.87
CF223L0083-1B5AXX1LXF1-N002L001	26379763	26371562	99.97	95.1	9.48	25519748	96.77
CF223N0086-1B5AXX1WXF1-N004J037	46148081	46119577	99.94	96.94	9.16	25035732	54.28
CF223N0087-1B5AXX1WXF1-N004J037	45433233	45407675	99.94	97.35	20.38	15037305	33.12
CF223N0158-1B7AXX1LXF1-N002L001	7145187	7143042	99.97	95.27	5.15	6868362	96.15
CF223Q0114-1B5AXX1WXF1-N004J037	40873197	40844999	99.93	96.51	8.31	35824747	87.71
CF223Q0123-1B5AXX1LXF1-N002JQ07	24591710	24586289	99.98	95.35	7.91	24319337	98.91
CF223U0038-1B7AXX1LXF1-N002L001	34482459	34475583	99.98	95.72	7.16	34167583	99.11
CF223U0125-1B5AXX1WXF1-N004J037	29483986	29464355	99.93	95.78	2.69	27812430	94.39
CF223V0005-1B5AXX1UXF1-N003L001	27806576	27788803	99.94	94.47	3.5	25325340	91.14
CF223V0100-1B5AXX1WXF1-N004J037	35666690	35643092	99.93	96.02	3.95	32833049	92.12
CF223V0102-1B5AXX1WXF1-N004J037	50000000	49978066	99.96	97.02	15.09	17663620	35.34
CF22420150-1B5AXX1WXF1-N004J037	34848946	34822921	99.93	95.62	3.73	32517464	93.38
CF22460060-1B5AXX1WXF1-N004J037	13630694	13609876	99.85	89.27	1.3	10753660	79.01
CF22490115-1B5AXX1LXF1-N002L001	17614717	17611443	99.98	95.06	5.31	17572051	99.78
CF224B0058-1B5AXX1LXF1-N002L001	31511210	31502192	99.97	94.53	7.53	28719753	91.17
CF224B0083-1B5AXX1LXF1-N002L001	24969302	24961394	99.97	94.25	6.96	24718875	99.03
CF224B0126-1B5AXX1UXF1-N003L001	44370675	44342458	99.94	96.27	4.91	42690999	96.28
CF224C0111-1B5AXX1WXF1-N004J037	25197802	25181454	99.94	96.88	3.55	24091051	95.67
CF224C0124-1B5AXX1WXF1-N004J037	19512815	19501809	99.94	96.64	7.07	14368087	73.68
CF224C0129-1B5AXX1WXF1-N004J037	17966286	17956502	99.95	96.21	10.08	6662690	37.1
CF224C0155-1B5AXX1WXF1-N004J037	21464527	21449806	99.93	96.34	2.35	20080582	93.62
CF224C0161-1B5AXX1WXF1-N004J037	26122667	26111033	99.96	96.96	8.64	6759084	25.89
CF224K0121-1B5AXX1WXF1-N004J037	22327649	22310530	99.92	96.03	2.3	21270036	95.34
CF224K0141-1B5AXX1WXF1-N004J037	19052911	19040843	99.94	96.4	3.41	17525672	92.04
CF224M0008-1B5AXX1TXF1-N003L001	42175924	42149347	99.94	96.44	3.26	40519235	96.13
CF224M0009-8A6AXX1TXF1-N003L001	18889512	18771612	99.38	94.67	81.6	9535330	50.8
CF224M0165-1B5AXX1KXF1-N002KX64	14160532	14157818	99.98	92.07	5.72	13856308	97.87
CF224M0166-8A6AXX1KXF1-N002KX64	7431493	7390464	99.45	90.08	77.74	6148257	83.19
CF224Q0139-1B5AXX1WXF1-N004J019	41275096	41246893	99.93	96.26	4.73	39480657	95.72
CF224Q0140-8A6AXX1WXF1-N004J019	15968321	15953944	99.91	96.07	60.21	11550250	72.4
CF224R0134-1B5AXX1MXF1-N002L001	19606788	19600890	99.97	92.17	5.65	19223841	98.08
CF224S0100-1B5AXX1MXF1-N002L001	16756830	16749526	99.96	93.4	9.69	16342491	97.57
CF224S0140-1B5AXX1WXF1-N004J037	22268195	22250856	99.92	94.5	2.11	20564449	92.42
CF224S0143-1B5AXX1WXF1-N004J037	32391708	32371571	99.94	96.72	4.72	29230309	90.3
CF224S0153-1B5AXX1WXF1-N004J037	20649609	20640282	99.95	96.59	7.94	7294386	35.34
CF224S0158-1B5AXX1WXF1-N004J037	32922398	32900666	99.93	96.75	3.26	31567076	95.95
CF224T0061-1B5AXX1UXF1-N003L001	23919284	23910242	99.96	96.47	2.08	23214760	97.09
CF224U0114-1B5AXX1UXF1-N003L001	30083431	30067277	99.95	97.6	2.33	29178033	97.04
CF22520034-1B5AXX1PXF1-N002L001	20240479	20234896	99.97	93.41	3.73	19751348	97.61
CF22520035-8A6AXX1PXF1-N002L001	11679162	11669308	99.92	90.11	52.87	11481747	98.39
CF22570079-1B5AXX1KXF1-N002L001	21902007	21897640	99.98	92.68	4.44	20094449	91.77
CF22570137-1B5AXX1WXF1-N004J037	30914758	30902976	99.96	96.63	14.33	12731305	41.2
CF225A0148-1B5AXX1WXF1-N004J037	8006160	7994388	99.85	88.51	2.72	6272100	78.46
CF225A0149-1B5AXX1WXF1-N004J037	12896865	12889262	99.94	94.75	2.38	12284189	95.31
CF225A0180-1B5AXX1MXF1-N002L001	26155966	26148449	99.97	91.33	5.95	25174524	96.28
CF225C0091-1B5AXX1MXF1-N002L001	29236430	29227354	99.97	93.81	6.02	28474877	97.43
CF225C0191-1B5AXX1WXF1-N004J037	23855421	23825984	99.88	93.67	1.57	21492968	90.21
CF225E0064-1B5AXX1TXF1-N003L001	23963559	23947983	99.94	93.69	1.74	22478838	93.87
CF225F0088-3B5AXX1MXF1-N002L001	10991403	10989155	99.98	94.75	5.03	10969828	99.82
CF225H0090-1B5AXX1LXF1-N002J019	18021342	18017277	99.98	93.91	4.43	17815464	98.88
CF225H0148-1B5AXX1WXF1-N004J037	26924536	26909094	99.94	95.68	6.53	10523365	39.11
CF225H0240-1B5AXX1WXF1-N004J037	35811094	35788762	99.94	96.53	1.65	34433106	96.21
CF225J0203-1B5AXX1WXF1-N004J037	28244152	28222453	99.92	94.62	1.94	26225856	92.93
CF225K0138-1B5AXX1WXF1-N004J037	32676004	32649484	99.92	95.53	3.1	30456803	93.28
CF225N0023-1B5AXX1LXF1-N002L001	20694616	20688666	99.97	94.98	6.41	20240020	97.83
CF225P0203-1B5AXX1LXF1-N002L001	27754828	27745259	99.97	95.26	5.97	26726487	96.33
CF225P0222-1B5AXX1LXF1-N002L001	27836829	27827792	99.97	95.72	6.25	27349961	98.28
CF225Q0254-1B5AXX1WXF1-N004J037	27825771	27804899	99.92	95.86	3.68	26280826	94.52
CF225R0172-1B5AXX1LXF1-N002JQ07	22684542	22676720	99.97	94.53	5.43	21655659	95.5
CF225W0048-1B5AXX1LXF3-N002L001	19533609	19528094	99.97	93.93	4.23	19132585	97.97
CF22600235-3B5AXX1NXF1-N002L001	19881539	19878038	99.98	96	5.77	19814959	99.68
CF22620068-1B5AXX1LXF1-N002J037	8355098	8353551	99.98	93.21	11.66	8281539	99.14
CF22620069-1B5AXX1LXF1-N002J037	11636448	11634467	99.98	94.39	25.31	11512948	98.96
CF22620219-1B5AXX1NXF1-N002J019	21077489	21073750	99.98	91.92	6.09	21032204	99.8
CF22670071-1B5AXX1LXF1-N002J037	22614101	22608236	99.97	95.33	6.23	22348578	98.85
CF22680095-1B5AXX1LXF1-N002J037	16097539	16093986	99.98	95.44	4.23	15908960	98.85
CF226A0056-1B5AXX1MXF1-N002L001	21094517	21090626	99.98	95.45	6.96	21047655	99.8
CF226A0057-8A6AXX1MXF1-N002L001	41779935	41756829	99.94	93.63	54.49	41064743	98.34
CF226E0153-1B5AXX1NXF1-N002L001	19728620	19725912	99.99	93.78	4.23	19387554	98.28
CF226F0072-1B5AXX1NXF1-N002J037	7041585	7039751	99.97	93.71	2.28	6446551	91.57
CF226F0126-1B5AXX1NXF1-N002L001	12858176	12855679	99.98	93.39	3.66	12795583	99.53
CF226G0151-1B5AXX1TXF1-N003KX65	23459280	23444372	99.94	96.8	2	22626484	96.51
CF226K0119-3B5AXX1MXF1-N002J019	11247973	11245925	99.98	93.8	5.4	11232060	99.88
CF226L0130-1B5AXX1NXF1-N002JQ07	14963511	14960081	99.98	90.4	4.44	14281120	95.46
CF226L0253-3B5AXX1LXF1-N002J019	10297879	10296178	99.98	92.15	4.59	10202209	99.09
CF226L0254-8A6AXX1LXF1-N002J019	25596693	25583958	99.95	92.97	90.33	13997272	54.71
CF226N0090-1B5AXX1KXF1-N002J037	12204852	12203075	99.99	91.34	6.03	7309509	59.9
CF226N0091-1B5AXX1KXF1-N002J037	17239489	17236516	99.98	91.42	4.22	14770634	85.69
CF226N0142-1B5AXX1NXF1-N002J037	20243048	20237884	99.97	91.84	3.68	19575192	96.73
CF226N0145-1B5AXX1NXF1-N002J037	12624044	12620937	99.98	93.86	4.44	12450570	98.65
CF226N0147-1B5AXX1NXF1-N002J037	16097661	16092897	99.97	93.51	3.36	15765870	97.97
CF226Q0223-3B5AXX1PXF1-N002J019	26203673	26199827	99.99	92.29	6.82	26142334	99.78
CF226T0096-1B5AXX1LXF1-N002JQ07	17882084	17877739	99.98	93.33	4.62	17560146	98.22
CF226U0137-1B5AXX1TXF2-N003L001	8626559	8619549	99.92	97.26	5.02	7902271	91.68
CF226U0211-1B5AXX1NXF1-N002L001	14919085	14914376	99.97	93.79	6.38	14665187	98.33
CF226V0042-1B5AXX1LXF1-N002J037	9393049	9391015	99.98	93.57	7.42	9284903	98.87
CF226V0045-1B5AXX1LXF1-N002J037	17444362	17440964	99.98	92.79	26.52	13434366	77.03
CF22750141-1B5AXX1TXF1-N003L001	26112908	26100759	99.95	97.1	14.42	22486253	86.15
CF22760052-1B5AXX1KXF1-N002J037	19505250	19501488	99.98	91.11	3.65	19155264	98.22
CF22760105-1B5AXX1NXF1-N002J019	20515478	20510259	99.97	92.78	3.86	19921464	97.13
CF22770102-1B5AXX1KXF1-N002J037	14368823	14367011	99.99	90.59	13.1	7854715	54.67
CF22770112-1B5AXX1KXF1-N002J037	21026719	21022367	99.98	90.04	7.4	18620579	88.58
CF22780050-1B5AXX1KXF1-N002L001	15630876	15626975	99.98	92.98	5.42	15465503	98.97
CF22780172-1B5AXX1MXF1-N002JQ03	29661410	29638983	99.92	87.9	1.04	28066048	94.69
CF22790140-1B5AXX1TXF1-N003KX65	20119239	20106975	99.94	95.09	2.29	18578862	92.4
CF227D0084-1B5AXX1LXF1-N002J037	21929891	21924836	99.98	92.61	3.81	21654871	98.77
CF227D0086-1B5AXX1LXF1-N002J037	23613040	23610443	99.99	91.91	15.27	9938357	42.09
CF227D0270-3B5AXX1NXF3-N002J019	15364221	15360852	99.98	93.42	4.66	15261946	99.36
CF227E0124-1B5AXX1TXF1-N003L001	18127263	18111530	99.91	94.54	4.95	14259863	78.73
CF227F0015-1B5AXX1LXF1-N002L001	30053834	30046818	99.98	93.44	5.65	29277904	97.44
CF227L0119-3B5AXX1NXF5-N002J037	20137050	20125531	99.94	93.19	1.35	18988074	94.35
CF227L0122-3B5AXX1NXF5-N002J037	27110565	27095356	99.94	94.6	1.53	25698207	94.84
CF227N0027-1B5AXX1KXF1-N002L001	10081250	10078119	99.97	91.24	3.26	9212340	91.41
CF227R0197-1B5AXX1PXF1-N002J019	24828017	24811117	99.93	95.01	6.48	22775589	91.8
CF227T0040-1B5AXX1LXF1-N002J037	21702967	21689290	99.94	94.16	2.07	20616569	95.05
CF227T0044-1B5AXX1LXF1-N002J037	17947121	17935835	99.94	93.8	2.94	16917929	94.32
CF22800077-1B5AXX1PXF1-N002J037	21107249	21088904	99.91	94.32	2.09	18723025	88.78
CF22800078-1B5AXX1PXF1-N002J037	25621094	25598991	99.91	94.81	1.69	24206039	94.56
CF22810084-1B5AXX1PXF1-N002L001	16953345	16937505	99.91	93.72	2.27	15530520	91.69
CF22830082-1B5AXX1PXF1-N002J037	18489889	18473193	99.91	93.57	1.32	17004500	92.05
CF22830088-1B5AXX1PXF1-N002J037	21254903	21239948	99.93	94.93	1.78	20079832	94.54
CF22840196-1B5AXX1PXF1-N002J037	17729747	17715930	99.92	94.34	3.98	16438448	92.79
CF22840218-1B5AXX1PXF1-N002J037	20971779	20949815	99.9	93.33	3.93	13950411	66.59
CF22840221-1B5AXX1PXF1-N002J037	22822876	22805015	99.92	94.15	7.69	15514887	68.03
CF22840279-1B5AXX1PXF1-N002L001	39793197	39764488	99.93	93.95	36.54	27080118	68.1
CF22840285-1B5AXX1PXF1-N002L001	41008882	40971348	99.91	94.54	1.94	38565503	94.13
CF22840293-1B5AXX1PXF1-N002J037	21044761	21026858	99.91	94.19	1.68	19665685	93.53
CF22850076-1B5AXX1LXF1-N002J037	24289150	24269892	99.92	95.29	3.35	22878043	94.27
CF22850108-1B5AXX1LXF1-N002J037	25014293	25001815	99.95	94.84	1.49	23740464	94.95
CF22850117-1B5AXX1LXF1-N002J037	24703708	24688988	99.94	95	7.64	21701434	87.9
CF22860079-1B5AXX1LXF1-N002J037	28623673	28610241	99.95	95.72	14.3	14080876	49.22
CF22860082-1B5AXX1LXF1-N002J037	30796216	30779946	99.95	94.86	6.36	28544562	92.74
CF22860086-1B5AXX1LXF1-N002J037	26613016	26599353	99.95	95.12	2.84	25372422	95.39
CF22890026-1B5AXX1LXF1-N002L001	23997055	23980743	99.93	92.05	7.71	20689840	86.28
CF22890092-1B5AXX1LXF1-N002J037	17773114	17762210	99.94	92.5	5.92	11123411	62.62
CF22890094-1B5AXX1LXF1-N002J037	14895444	14884207	99.92	91.96	1.19	13539163	90.96
CF228A0072-1B5AXX1LXF1-N002J037	33261180	33240722	99.94	94.09	2.34	31174437	93.78
CF228A0073-1B5AXX1LXF1-N002J037	19993692	19981095	99.94	94.1	2.91	18093293	90.55
CF228A0074-1B5AXX1LXF1-N002J037	25380954	25365909	99.94	94.99	3.27	24083048	94.94
CF228A0078-1B5AXX1LXF1-N002J037	38743132	38724811	99.95	94.04	12.54	6490349	16.76
CF228A0079-1B5AXX1LXF1-N002J037	10671857	10659559	99.88	92.77	7.85	9750859	91.48
CF228A0081-1B5AXX1LXF1-N002J037	28103233	28087307	99.94	94.78	3.2	26495741	94.33
CF228A0082-1B5AXX1LXF1-N002J037	28358786	28342300	99.94	94.54	2.64	26893250	94.89
CF228B0075-1B5AXX1PXF3-N002J037	19414613	19396916	99.91	93.82	8.76	11559755	59.6
CF228B0163-1B5AXX1PXF3-N002L001	22125882	22104213	99.9	93.4	4.31	19349316	87.54
CF228B0188-3B5AXX1VXF1-N002J019	19117200	19104595	99.93	94.27	0.91	18161926	95.07
CF228C0059-1B5AXX1LXF1-N002J037	14215334	14208016	99.95	94.36	7.25	7644597	53.8
CF228C0068-1B5AXX1LXF1-N002J037	44002034	43972427	99.93	94.34	5.24	36718582	83.5
CF228C0072-1B5AXX1LXF1-N002J037	18863002	18849195	99.93	93.12	1.31	17395239	92.29
CF228C0074-1B5AXX1LXF1-N002J037	19025588	19010194	99.92	93.15	0.76	17580372	92.48
CF228C0077-1B5AXX1LXF1-N002J037	11963307	11955312	99.93	93.35	4.23	8082411	67.61
CF228C0131-1B5AXX1VXF1-N002JQ07	20380675	20366370	99.93	94.16	5.04	17010635	83.52
CF228F0080-1B5AXX1LXF1-N002J037	19589392	19576981	99.94	95	3.65	17998282	91.94
CF228F0081-1B5AXX1LXF1-N002J037	20615590	20602284	99.94	95.36	2.4	19109537	92.75
CF228F0082-1B5AXX1LXF1-N002J037	6774950	6770601	99.94	95.14	3.67	6355083	93.86
CF228F0084-1B5AXX1LXF1-N002J037	21968968	21955759	99.94	93.65	3.86	19473406	88.69
CF228F0136-1B5AXX1TXF1-N003L001	17065424	17046121	99.89	93.54	3.07	15688806	92.04
CF228F0281-3B5AXX1NXF1-N002L001	23522421	23511394	99.95	95.11	1.69	22564952	95.97
CF228G0128-1B5AXX1KXF1-N002J019	26867491	26851345	99.94	91.82	2.15	25395846	94.58
CF228G0173-1B5AXX1KXF1-N002L001	19456815	19446482	99.95	91.98	2.67	17928627	92.19
CF228G0174-8A6AXX1ZXF1-N002L001	46841052	46751356	99.81	94.87	21.68	43543155	93.14
CF228H0051-1B5AXX1LXF1-N002J037	20365485	20352774	99.94	92.71	2.05	18701779	91.89
CF228H0055-1B5AXX1LXF1-N002J037	20083850	20074128	99.95	93.35	9.43	14954120	74.49
CF228H0056-1B5AXX1LXF1-N002J037	17601496	17593959	99.96	92.69	13.79	5048821	28.7
CF228H0057-1B5AXX1LXF1-N002J037	19806274	19794100	99.94	92.54	2.47	17438570	88.1
CF228H0062-1B5AXX1LXF1-N002J037	12554716	12548135	99.95	92.66	1.56	11687790	93.14
CF228H0063-1B5AXX1LXF1-N002J037	17038061	17030973	99.96	93	17.08	5729437	33.64
CF228J0136-1B5AXX1LXF1-N002J037	26593568	26569570	99.91	92.62	2.13	24232245	91.2
CF228J0139-1B5AXX1LXF1-N002J037	27729973	27709147	99.92	92.23	1.4	25005405	90.24
CF228J0143-1B5AXX1VXF1-N002J037	36815641	36793789	99.94	95.06	21.3	11893117	32.32
CF228K0047-1B5AXX1MXF1-N002J037	25990915	25978357	99.95	93.61	13.69	6846031	26.35
CF228K0050-1B5AXX1MXF1-N002JQ07	24197920	24179870	99.93	92.8	2.31	22180893	91.73
CF228K0056-1B5AXX1MXF1-N002J037	29899457	29881582	99.94	93.71	2.85	27405056	91.71
CF228K0063-1B5AXX1MXF1-N002J037	25084367	25070989	99.95	93.51	4.99	20921425	83.45
CF228K0069-1B5AXX1MXF1-N002J037	18661259	18652157	99.95	93.41	10.07	7463022	40.01
CF228K0071-1B5AXX1MXF1-N002J037	24367768	24356490	99.95	93.7	26.01	6599666	27.1
CF228N0061-1B5AXX1LXF1-N002J037	15049402	15041538	99.95	95.45	6.87	10743693	71.43
CF228N0064-1B5AXX1LXF1-N002J037	20775763	20763407	99.94	95.06	1.89	19149975	92.23
CF228N0065-1B5AXX1LXF1-N002J037	20871797	20859629	99.94	95.48	1.76	19729621	94.58
CF228N0068-1B5AXX1LXF1-N002J037	16887755	16880286	99.96	95.99	7	12603916	74.67
CF228N0131-1B5AXX1PXF1-N002JQ07	24168866	24141378	99.89	95.75	9.99	19191471	79.5
CF228P0024-1B5AXX1MXF1-N002J037	27738018	27716898	99.92	95.48	1.84	26338728	95.03
CF228P0032-1B5AXX1MXF1-N002J037	22718674	22701345	99.92	95.38	1.47	21445105	94.47
CF228P0034-1B5AXX1MXF1-N002J037	36284076	36257127	99.93	95.9	2.05	34397642	94.87
CF228P0038-1B5AXX1MXF1-N002J037	23689823	23673996	99.93	95.56	3.64	19560504	82.62
CF228R0123-1B5AXX1MXF1-N002J037	25653082	25635403	99.93	95.71	4.17	21671660	84.54
CF228R0124-1B5AXX1MXF1-N002J037	27806859	27788341	99.93	95.84	1.87	26357470	94.85
CF228R0127-1B5AXX1MXF1-N002J037	28463199	28445614	99.94	96.03	1.55	26955427	94.76
CF228R0128-1B5AXX1MXF1-N002J037	35901341	35872679	99.92	95.75	2.9	33504206	93.4
CF228S0061-1B5AXX1PXF1-N002J037	22471755	22456054	99.93	93.48	21.72	7382283	32.87
CF228S0065-1B5AXX1PXF1-N002J037	19945227	19929152	99.92	92.81	1.22	18449357	92.57
CF228S0075-1B5AXX1PXF1-N002J037	23305937	23282469	99.9	93.2	1.67	21165651	90.91
CF228S0076-1B5AXX1PXF1-N002J037	22219716	22202494	99.92	93.52	1.9	20703218	93.25
CF228W0097-1B5AXX1LXF1-N002J037	15029139	15018741	99.93	95.87	1.65	14244699	94.85
CF228W0191-1B5AXX1MXF1-N002J037	21547656	21530895	99.92	95.46	2.94	19792226	91.92
CF22900069-1B5AXX1MXF1-N002J037	29292291	29269514	99.92	96.15	2.32	27689815	94.6
CF22900071-1B5AXX1MXF1-N002J037	22517390	22502344	99.93	95.84	1.98	20884595	92.81
CF22900072-1B5AXX1MXF1-N002J037	22186866	22169148	99.92	95.53	3.33	18853403	85.04
CF22900075-1B5AXX1MXF1-N002J037	26824357	26802083	99.92	95.75	2.17	25472266	95.04
CF22900076-1B5AXX1MXF1-N002J037	29717265	29693460	99.92	96.05	2.26	28263009	95.18
CF22900077-1B5AXX1MXF1-N002J037	23936127	23921059	99.94	95.98	4.41	19551073	81.73
CF22900078-1B5AXX1MXF1-N002J037	14867842	14858442	99.94	95.92	1.72	14047201	94.54
CF22920126-1B5AXX1NXF1-N002J037	21084701	21070949	99.93	95.8	2.84	19702820	93.51
CF22930022-1B5AXX1VXF1-N002J037	11095590	11084928	99.9	94.46	16.73	5976902	53.92
CF22930045-1B5AXX1VXF1-N002J037	14445098	14433034	99.92	93.96	9.68	13389208	92.77
CF22930048-1B5AXX1VXF1-N002J037	8745065	8738375	99.92	94.62	58.65	7346451	84.07
CF22930052-1B5AXX1VXF1-N002J037	16757304	16743212	99.92	94.51	26.36	12893827	77.01
CF22960111-1C5AXX1MXF1-N002J037	38163477	38145452	99.95	96.3	2.05	36612249	95.98
CF22960112-1C5AXX1MXF1-N002J037	9349273	9341489	99.92	96.22	3.03	8875169	95.01
CF22960116-1C5AXX1MXF1-N002J037	28136049	28120372	99.94	95.65	1.77	26782757	95.24
CF22960139-1B5AXX1TXF1-N003L001	23224441	23208376	99.93	94.7	4.01	21857223	94.18
CF22970184-1C5AXX1MXF1-N002J037	19138287	19120015	99.9	93.84	1.24	17890322	93.57
CF22970187-1C5AXX1MXF1-N002J037	15090411	15078550	99.92	93.71	1.15	14197706	94.16
CF22980051-1C5AXX1LXF1-N002J037	23503392	23473733	99.87	92.93	1.52	21750309	92.66
CF22980053-1C5AXX1LXF1-N002J037	27288662	27218019	99.74	90.94	7.92	13428294	49.34
CF22980067-1C5AXX1LXF1-N002J037	27863780	27821004	99.85	93.94	16.12	8166219	29.35
CF22980083-1C5AXX1LXF1-N002J037	23622295	23575279	99.8	92.21	2.07	21316738	90.42
CF22990043-1B5AXX1KXF1-N002J037	33708068	33686621	99.94	93.9	5.23	29781170	88.41
CF22990044-1B5AXX1KXF1-N002J037	25610801	25596352	99.94	94.37	3.3	23201311	90.64
CF22990047-1B5AXX1KXF1-N002J037	30210486	30192867	99.94	94.12	3.26	27843707	92.22
CF22990058-1B5AXX1KXF1-N002J037	6505991	6500478	99.92	94.15	2.83	6242389	96.03
CF229D0056-1C5AXX1VXF1-N002J037	37422915	37385276	99.9	94.67	1.52	35458037	94.84
CF229E0134-1C1BXX1MXF1-N002J037	17366672	17334383	99.81	94.58	14.81	12164630	70.18
CF229E0215-1B5AXX1PXF1-N002J019	7027043	7012301	99.79	88.79	1.8	5899773	84.13
CF229G0072-1C1BXX1LXF1-N002J037	20155630	20139265	99.92	93.57	1.69	19090104	94.79
CF229G0079-1C1BXX1LXF1-N002J037	16563052	16542208	99.87	93.69	3.1	13891466	83.98
CF229G0084-1C1BXX1LXF1-N002J037	50000000	49968962	99.94	93.51	2.11	47062239	94.18
CF229G0085-1C1BXX1LXF1-N002J037	18756330	18738505	99.9	92.9	1.33	17671404	94.31
CF229K0080-1C1BXX1MXF1-N002J037	12527906	12449516	99.37	89.77	1.57	11021326	88.53
CF229M0039-1C1BXX1MXF1-N002J037	19039663	19023648	99.92	93.62	0.98	17660754	92.84
CF229M0042-1C1BXX1MXF1-N002J037	23967529	23933684	99.86	92.65	5.99	12147440	50.75
CF229M0047-1C1BXX1MXF1-N002J037	18753941	18725417	99.85	92.46	1	17191944	91.81
CF229M0049-1C1BXX1MXF1-N002J037	23582976	23554178	99.88	92.73	1.23	21678222	92.04
CF229M0053-1C1BXX1MXF1-N002J037	22315922	22226191	99.6	90.7	7.28	9150349	41.17
CF229M0056-1C1BXX1MXF1-N002J037	12219442	12168717	99.58	91.05	2.22	10997244	90.37
CF229M0057-1C1BXX1MXF1-N002J037	23266153	23241686	99.89	93.18	2.87	19449011	83.68
CF229M0064-1C1BXX1MXF1-N002J037	15778426	15714819	99.6	92.61	6.16	9727105	61.9
CF229M0074-1C1BXX1MXF1-N002J037	20558968	20525027	99.83	92.19	2.78	16975605	82.71
CF229M0078-1C1BXX1MXF1-N002J037	9441237	9378989	99.34	91.07	6.42	5590687	59.61
CF229M0081-1C1BXX1MXF1-N002J037	25695389	25648356	99.82	92.14	1.54	23668184	92.28
CF229N0054-1C1BXX1LXF1-N002J037	20844956	20806771	99.82	89.31	1.08	18288758	87.9
CF229N0071-1C1BXX1LXF1-N002J037	18702560	18668196	99.82	89.57	1	16497994	88.37
CF229N0077-1C1BXX1LXF1-N002J037	16732276	16707067	99.85	90.42	6.25	9275611	55.52
CF229P0031-1C1BXX1MXF1-N002J037	14221240	14207393	99.9	93.23	1.18	13125977	92.39
CF229P0035-1C1BXX1MXF1-N002J037	21761061	21744317	99.92	94.72	2.67	20000728	91.98
CF229P0042-1C1BXX1MXF1-N002J037	14747605	14732403	99.9	93.98	1.49	13838492	93.93
CF229P0046-1C1BXX1MXF1-N002J037	14534654	14519671	99.9	94.02	2.83	13279061	91.46
CF229R0137-1B5AXX1TXF1-N003KX65	42981090	42938162	99.9	95.5	2.6	39994152	93.14
CF229S0079-1C1BXX1LXF1-N002J037	21846639	21802908	99.8	92.47	11.68	16471943	75.55
CF229T0064-1C1BXX1LXF1-N002J037	6668959	6648530	99.69	92.05	1.5	6061097	91.16
CF229T0123-1B5AXX1TXF1-N003L001	50000000	49946375	99.89	94.46	16.05	41624347	83.34
CF229U0121-1C1BXX1MXF1-N002J037	19971837	19876824	99.52	92.86	5.54	18493117	93.04
CF229U0128-1C1BXX1MXF1-N002J037	18482766	18380463	99.45	92.62	14.19	16490695	89.72
CF229V0087-1C1BXX1LXF1-N002J037	9315187	9283265	99.66	92.96	3.56	8544909	92.05
CF229V0100-1C1BXX1LXF1-N002J037	16877481	16849976	99.84	93.81	10.81	5498961	32.63
CF229V0227-3B5AXX1PXF1-N002J037	24442582	24426924	99.94	95.59	1.67	23537100	96.36
CF22A00069-1C1BXX1LXF1-N002J037	27703931	27681027	99.92	91.69	18	12482342	45.09
CF22A00074-1C1BXX1PXF2-N002J037	29027656	28993498	99.88	91.63	45.64	9212329	31.77
CF22A00075-1C1BXX1PXF2-N002J037	24675144	24654861	99.92	90.81	4.03	17395314	70.56
CF22A00121-1C1BXX1PXF2-N002L001	24097116	24073795	99.9	91.47	2.05	22651262	94.09
CF22A10267-3B1BXX1PXF1-N002J037	25342576	25329101	99.95	92.47	11.41	23534238	92.91
CF22A10271-3B1BXX1PXF1-N002J037	14342671	14334026	99.94	92.31	5.09	13447442	93.81
CF22A10273-3B1BXX1PXF1-N002J037	19966102	19944209	99.89	92.51	16.5	18597294	93.25
CF22A10274-3B1BXX1PXF1-N002J037	22087556	22070577	99.92	92.77	14.19	20747295	94
CF22A20071-1C1BXX1PXF1-N002L001	14989760	14975815	99.91	91.85	1.48	14082107	94.03
CF22A30063-1C1BXX1LXF1-N002J037	23005032	22979153	99.89	93.61	2.27	21704845	94.45
CF22A30065-1C1BXX1LXF1-N002J037	22020346	21982342	99.83	93.17	8.4	18089256	82.29
CF22A30071-1C1BXX1LXF1-N002J037	17572984	17547967	99.86	93.44	9.4	10003452	57.01
CF22A30072-1C1BXX1LXF1-N002J037	18808349	18790901	99.91	93.38	1.95	17746462	94.44
CF22A30074-1C1BXX1LXF1-N002J037	20099885	20058303	99.79	93.44	5.09	18759833	93.53
CF22A30075-1C1BXX1LXF1-N002J037	26964068	26922245	99.84	93.35	6.94	25362122	94.21
CF22A30076-1C1BXX1LXF1-N002J037	21881493	21822677	99.73	93.52	21.95	16816512	77.06
CF22A30078-1C1BXX1LXF1-N002J037	21805259	21771124	99.84	93.52	7.68	19138730	87.91
CF22A30172-1B5AXX1TXF1-N003L001	18361008	18343372	99.9	94.5	1.34	16971711	92.52
CF22A40056-1C1BXX1LXF1-N002J037	24771354	24675460	99.61	90.89	7.61	22731122	92.12
CF22A50028-1C1BXX1LXF1-N002J037	17328889	17301602	99.84	91.82	2.14	15494812	89.56
CF22A50032-1C1BXX1LXF1-N002J037	18898954	18861357	99.8	90.77	2.32	17160516	90.98
CF22A50033-1C1BXX1LXF1-N002J037	9414768	9393163	99.77	91.66	3.81	8176315	87.05
CF22A50036-1C1BXX1LXF1-N002J037	14837078	14807681	99.8	91.41	1.86	12875377	86.95
CF22A50038-1C1BXX1LXF1-N002J037	13442376	13424514	99.87	91.33	1.1	12164142	90.61
CF22A50056-1C1BXX1LXF1-N002J037	17441777	17412724	99.83	91.51	2.1	15823115	90.87
CF22A70172-1C1BXX1YXF1-N005L001	50000000	49946843	99.89	88.75	6.02	35001696	70.08
CF22A70173-8B6AXX1YXF1-N005L001	50000000	49952473	99.9	87.41	8.83	46411117	92.91
CF22A80020-1C1BXX1LXF1-N002L001	12724817	12706515	99.86	92.51	1.14	11850880	93.27
CF22AA0191-3B1BXX1NXF1-N002J037	24254148	24241067	99.95	90.62	0.8	22287589	91.94
CF22AB0155-3B1BXX1PXF1-N002J037	22744684	22730253	99.94	87.59	0.49	20313913	89.37
CF22AB0159-3B1BXX1PXF1-N002J037	18748236	18736793	99.94	87.61	3.32	15992659	85.35
CF22AB0161-3B1BXX1PXF1-N002J037	18790453	18778809	99.94	87.64	0.4	16892847	89.96
CF22AB0162-3B1BXX1PXF1-N002J037	27640929	27622894	99.93	88.12	0.6	25212128	91.27
CF22AB0164-3B1BXX1PXF1-N002J037	19981475	19969842	99.94	87.71	0.49	18038761	90.33
CF22AB0165-3B1BXX1PXF1-N002J037	17186525	17176769	99.94	87.75	0.44	15490085	90.18
CF22AE0180-3B1BXX1PXF1-N002J037	21890157	21840408	99.77	91.44	8.98	20152591	92.27
CF22AF0048-1C1BXX1LXF1-N002J037	21767695	21747872	99.91	94.25	6.6	19763285	90.87
CF22AG0051-1C1BXX1LXF1-N002J037	17021591	16977483	99.74	89.84	1.43	15698098	92.46
CF22AG0052-1C1BXX1LXF1-N002J037	19376056	19346056	99.85	89.21	2.23	17379691	89.84
CF22AG0060-1C1BXX1LXF1-N002J037	9872758	9849984	99.77	90.15	1.65	9161229	93.01
CF22AG0076-1C1BXX1LXF1-N002J037	10415572	10407071	99.92	91.21	0.75	9731672	93.51
CF22AH0067-1C1BXX1LXF1-N002J037	34674363	34628957	99.87	94.8	3.74	29777336	85.99
CF22AH0087-1C1BXX1LXF1-N002J037	23373122	23327664	99.81	93.15	1.3	21662249	92.86
CF22AH0218-1B1BXX1TXF1-N003L001	37613879	37541425	99.81	90.32	5.46	24647224	65.65
CF22AJ0046-1C1BXX1LXF1-N002J037	23882419	23849167	99.86	92.52	3.45	21818536	91.49
CF22AJ0047-1C1BXX1LXF1-N002J037	22874712	22847682	99.88	92.7	2.82	21429409	93.79
CF22AJ0052-1C1BXX1LXF1-N002J037	24859680	24788106	99.71	91.96	3.95	23197698	93.58
CF22AL0129-1C1BXX1YXF1-N005JQ07	50000000	49908314	99.82	91.14	1.83	46587924	93.35
CF22AM0120-1C1BXX1TXF1-N003L001	14996989	14987069	99.93	88.59	0.53	13499874	90.08
CF22AM0212-1C1BXX1LXF1-N002L001	12624316	12608645	99.88	91.39	4.63	11552099	91.62
CF22AN0063-1C1BXX1LXF1-N002J037	26101137	26074927	99.9	89.63	4.1	22711836	87.1
CF22AP0052-1C1BXX1MXF1-N002J037	42277884	42218616	99.86	91.62	2.66	38847839	92.02
CF22AP0055-1C1BXX1MXF1-N002J037	29772387	29753203	99.94	92.82	19.79	7400040	24.87
CF22AP0058-1C1BXX1MXF1-N002J037	25780109	25759817	99.92	92.36	1.38	24081832	93.49
CF22AP0059-1C1BXX1MXF1-N002J037	31422065	31394044	99.91	92.32	1.2	29451448	93.81
CF22AP0129-1C1BXX1YXF1-N005JQ07	25826431	25707780	99.54	87.75	1.99	22275548	86.65
CF22AR0031-1C1BXX1LXF1-N002J037	25892486	25872572	99.92	89.99	1.71	24353957	94.13
CF22AR0033-1C1BXX1MXF1-N002J037	17436275	17369130	99.61	89.69	6.71	11854111	68.25
CF22AR0039-1C1BXX1LXF1-N002J037	5401923	5390900	99.8	89.18	2.47	5011702	92.97
CF22AU0091-1C1BXX1LXF1-N002L001	23943074	23868805	99.69	92.16	2.21	22440698	94.02
CF22AU0210-1C1BXX1LXF1-N002L001	39736065	39705745	99.92	93.03	2.74	37647444	94.82
CF22AV0212-3B1BXX1NXF1-N002J037	14143568	14137384	99.96	90.87	0.61	13143420	92.97
CF22AV0214-3B1BXX1NXF1-N002J037	17211304	17203218	99.95	90.14	0.54	15899724	92.42
CF22B10043-1C1BXX1TXF1-N003L001	18906084	18894628	99.94	93.4	0.96	17909024	94.78
CF22B10044-8B6AXX1TXF1-N003L001	50000000	49963350	99.93	93.86	54.72	42420000	84.9
CF22B20138-8B6AXX1NXF1-N002L001	26384601	26372236	99.95	92.22	29.44	24378842	92.44
CF22B80162-1C1BXX1MXF1-N002L001	24432419	24356989	99.69	92.12	2.48	22765611	93.47
CF22BC0166-1C1BXX2AXF1-N002L001	23240878	23210564	99.87	89.1	17.28	22515206	97
CF22BD0093-8B6AXX1PXF1-N002L001	34573317	34518074	99.84	95.34	83.19	21298579	61.7
CF22BD0100-1C1BXX1TXF2-N003L001	13027859	13009546	99.86	91.61	1.93	12078304	92.84
CF22BK0097-1C1BXX1UXF1-N003KX65	34985211	34949719	99.9	91.83	2.41	33036426	94.53
CF22BL0065-1C1BXX2AXF1-N002J019	29839915	29813116	99.91	88.91	23.83	28102655	94.26
CF22BN0130-3B1BXX1LXF1-N002J037	16383439	16361048	99.86	93.25	6.06	15238221	93.14
CF22BN0131-3B1BXX1LXF1-N002J037	19934088	19885223	99.75	94.02	15.44	18414332	92.6
CF22BN0135-3B1BXX1LXF1-N002J037	16424957	16387287	99.77	93.63	5.41	15280676	93.25
CF22BP0036-1C1BXX1LXF1-N002L001	29354827	29310255	99.85	93.87	1.94	27727003	94.6
CF22BU0161-3B1BXX1MXF1-N002J019	16069463	16051374	99.89	93.15	8.64	14922191	92.97
CF22BV0195-3B1BXX1NXF1-N002J037	10787136	10775686	99.89	92.39	1.23	10082765	93.57
CF23020009-1D1BXX1MXF1-N002KX2P	27256161	27237046	99.93	92.16	18.54	20515656	75.32
CF23030061-1D1BXX1NXF1-N002JQ84	19517133	19483954	99.83	92.98	3.88	17675433	90.72
CF23070096-1D1BXX1WXF1-N004JQ85	37562218	37502992	99.84	93.06	2.93	35672545	95.12
CF23090144-1D1BXX2KXF1-N005JQ94	50000000	49926676	99.85	90.05	4.39	45439883	91.01
CF230A0170-1D1BXX2LXF1-N004JQ85	13255793	13222433	99.75	92.43	3.37	12583413	95.17
CF230C0137-1D1BXX1WXF1-N004JQ85	24036484	24021327	99.94	92.8	1.21	22482173	93.59
CF230C0139-1D1BXX1WXF1-N004JQ85	28559636	28484712	99.74	91.55	3.07	25045300	87.93
CF230D0095-1D1BXX1MXF1-N002JQ84	8982967	8925830	99.36	88.15	5.85	6321585	70.82
CF230G0168-1D1BXX1WXF1-N004JQ85	22353348	22332397	99.91	93.76	2.74	21013153	94.09
CF230H0186-1D1BXX2LXF1-N004JQ85	23763687	23726628	99.84	91.3	2.26	22372057	94.29
CF230J0155-1D1BXX2LXF1-N004JQ85	21437140	21412151	99.88	92.79	2.13	20286122	94.74
CF230J0159-1D1BXX2LXF1-N004JQ85	35599621	35557720	99.88	93.27	4.37	34177213	96.12
CF230J0163-1D1BXX2LXF1-N004JQ85	29624288	29564019	99.8	91.78	2.68	27999885	94.71
CF230J0168-1D1BXX2LXF1-N004JQ85	21645482	21560161	99.61	90.78	1.95	20113251	93.29
CF230J0174-1D1BXX2KXF1-N005JQ07	42244144	42171506	99.83	91.42	1.91	40099463	95.09
CF230J0181-1D1BXX2KXF1-N005JQ07	46500490	46409431	99.8	91.75	5.23	43775615	94.32
CF230K0101-1D1BXX1WXF1-N004JQ85	50000000	49903373	99.81	91.07	3.05	47390161	94.96
CF230K0105-1D1BXX1WXF1-N004JQ85	50000000	49893615	99.79	91.76	3.53	47104645	94.41
CF230K0112-1D1BXX1WXF1-N004JQ85	46350176	46265792	99.82	90.39	3.36	43442269	93.9
CF230K0113-1D1BXX1WXF1-N004JQ85	48455010	48365727	99.82	92.34	3.33	45548811	94.18
CF230N0128-1D1BXX1WXF1-N004JQ85	40097617	40020866	99.81	91.28	2.91	37408084	93.47
CF230P0017-1D1BXX1LXF1-N002JQ84	26029249	26000536	99.89	91.32	1.27	24048642	92.49
CF230P0058-1D1BXX1LXF1-N002L001	29635722	29611008	99.92	91.6	45.59	13333105	45.03
CF230Q0111-1D1BXX1NXF1-N002JQ25	29063601	29032082	99.89	90.27	25.7	23042762	79.37
CF230Q0194-1D1BXX1WXF1-N004JQ85	21091956	21057954	99.84	88.24	2.45	18551013	88.1
CF230Q0196-1D1BXX1WXF1-N004JQ85	14920373	14905498	99.9	88.38	1.97	13906665	93.3
CF230Q0197-1D1BXX1WXF1-N004JQ85	16687795	16671970	99.91	88.96	1.4	15440020	92.61
CF230R0043-1D1BXX1LXF1-N002L001	21067669	21051698	99.92	88.75	4.74	11426293	54.28
CF230R0140-1D1BXX2LXF1-N004JQ85	22864079	22848662	99.93	91.38	2.92	18948522	82.93
CF230S0018-1D1BXX1PXF1-N002JQ84	23415260	23398121	99.93	90.07	1.01	21663010	92.58
CF230S0092-1D1BXX1WXF1-N004JQ85	16272739	16264428	99.95	88.9	2.83	14618030	89.88
CF230S0094-1D1BXX1WXF1-N004JQ85	22415474	22393537	99.9	88.43	2.72	21052186	94.01
CF230S0095-1D1BXX1WXF1-N004JQ85	5971785	5964455	99.88	89.69	2.86	5337670	89.49
CF230S0097-1D1BXX1WXF1-N004JQ85	16986156	16975893	99.94	88.87	1.4	15995731	94.23
CF230S0106-1D1BXX1WXF1-N004JQ85	10549456	10532785	99.84	82.13	1.14	8976494	85.22
CF230S0109-1D1BXX1WXF1-N004JQ85	16648371	16625541	99.86	87.04	2.59	15634377	94.04
CF230S0110-1D1BXX1WXF1-N004JQ85	20767788	20750406	99.92	88.37	2.76	19551456	94.22
CF230S0111-1D1BXX1WXF1-N004JQ85	18851228	18830186	99.89	87.82	2.84	17323844	92
CF230S0112-1D1BXX1WXF1-N004JQ85	14811554	14784431	99.82	85.14	1.95	13879481	93.88
CF230V0118-1D1BXX1WXF1-N004JQ85	18099197	18069231	99.83	89.29	1.75	16840108	93.2
CF230V0119-1D1BXX1WXF1-N004JQ85	15464925	15434894	99.81	89.55	2.25	14347592	92.96
CF230W0092-1D1BXX2KXF1-N005JQ07	50000000	49954682	99.91	92.36	2.87	47476526	95.04
CF230W0130-1D1BXX2LXF1-N004JQ85	31298340	31238845	99.81	87.91	3.27	29139283	93.28
CF230W0131-1D1BXX2LXF1-N004JQ85	34667570	34629256	99.89	89.59	2.7	32240637	93.1
CF230W0172-1D1BXX2LXF1-N004JQ85	36330001	36286202	99.88	89.4	2.97	33720696	92.93
CF230W0175-1D1BXX2LXF1-N004JQ85	34490861	34437338	99.84	88.37	2.42	31957966	92.8
CF23100093-1C1BXX1PXF1-N002J037	12513646	12494766	99.85	92.95	11.04	7604634	60.86
CF23100187-1C1BXX2CXF1-N002J019	21998839	21948801	99.77	90.76	22.73	21073331	96.01
CF23130129-1C1BXX1LXF1-N002J019	28604889	28578616	99.91	94.17	4.59	27116638	94.88
CF23140139-1C1BXX1TXF1-N003L001	7461701	7454644	99.91	93.46	2.03	6947735	93.2
CF23140140-8B6AXX1TXF1-N003L001	28490199	28415649	99.74	92.44	75.81	16968839	59.72
CF23150227-3B1BXX1PXF1-N002J037	21794967	21778821	99.93	92.4	1.16	20438441	93.85
CF23150229-3B1BXX1PXF1-N002J037	23150599	23133962	99.93	92.34	1.05	21700266	93.8
CF23160105-1C1BXX1LXF1-N002J037	15113794	15092134	99.86	95.52	23.4	9262828	61.38
CF23170117-1C1BXX1YXF1-N005JQ07	11069237	11054241	99.86	91.59	0.79	10202672	92.3
CF231A0297-3B1BXX1LXF1-N002J037	29691102	29667132	99.92	96.42	16.46	28413852	95.78
CF231B0150-1C1BXX1LXF1-N002J037	13696903	13680735	99.88	95.56	2.33	12767860	93.33
CF231C0141-1C1BXX1LXF1-N002J037	12500623	12445734	99.56	94.82	19.69	11529410	92.64
CF231C0149-1C1BXX1YXF1-N005JQ07	21359461	21337737	99.9	91.25	11.75	18188068	85.24
CF231C0511-3B1BXX1KXF1-N002J037	17824280	17807954	99.91	92.19	1.64	16739920	94
CF231C0513-1C1BXX1PXF4-N002J037	8512532	8481003	99.63	91.82	6.15	7830956	92.34
CF231C0514-3B1BXX1KXF1-N002J037	6112569	6108703	99.94	92.67	0.6	5794360	94.85
CF231C0517-3B1BXX1KXF1-N002J037	8972430	8967265	99.94	92.73	0.48	8539798	95.23
CF231D0083-1C1BXX1LXF1-N002J037	48810692	48748329	99.87	95.45	3.54	46143626	94.66
CF231D0214-3B1BXX1PXF1-N002J019	9192471	9179883	99.86	92.93	1.45	8594450	93.62
CF231E0029-1C1BXX1LXF1-N002J037	13856591	13827715	99.79	94.02	3.93	13092932	94.69
CF231G0339-1C1BXX1VXF1-N002J037	20176675	20142210	99.83	88.31	1.52	18461619	91.66
CF231H0147-1C1BXX1MXF1-N002J037	17376283	17346417	99.83	94.3	1.22	16246686	93.66
CF231H0156-1C1BXX1MXF1-N002J037	21002767	20965289	99.82	95.05	1.79	19645558	93.71
CF231H0158-1C1BXX1MXF1-N002J037	30566812	30527292	99.87	95.32	10.79	25345016	83.02
CF231H0298-1C1BXX1TXF1-N003L001	12580402	12564553	99.87	88.21	1.26	10949605	87.15
CF231H0379-3B1BXX1PXF1-N002J037	7886121	7870729	99.8	91	1.08	7281758	92.52
CF231J0105-1C1BXX1MXF1-N002J037	29258716	29215236	99.85	95.41	2.98	27905486	95.52
CF231J0144-1C1BXX1MXF1-N002J037	20821658	20805308	99.92	95.98	1.88	20036007	96.3
CF231Q0035-1C1BXX1LXF1-N002L001	11192207	11185778	99.94	93.05	1.48	10556686	94.38
CF231V0035-1C1BXX1PXF1-N002L001	15438188	15416995	99.86	87.41	2.59	12564614	81.5
CF231W0064-1C1BXX1NXF1-N002J037	37882337	37840028	99.89	88.77	14.44	31262889	82.62
CF231W0067-1C1BXX1NXF1-N002J037	39602857	39574727	99.93	88.99	15.26	28589789	72.24
CF231W0072-1C1BXX1NXF1-N002J037	33294734	33261842	99.9	89.01	1.37	30929648	92.99
CF23200085-1C1BXX1NXF1-N002L001	29054413	29008816	99.84	95.61	8.85	27150884	93.6
CF23200125-1C1BXX1WXF1-N004J037	32104739	32034188	99.78	94.37	14.59	28044293	87.54
CF23200214-1B1BXX1YXF1-N005JQ07	30595507	30529179	99.78	92.1	6.19	27960442	91.59
CF23200232-1B1BXX1YXF1-N005L001	20693502	20666534	99.87	92.82	1.17	19506783	94.39
CF23210111-1C1BXX1MXF1-N002J037	18433265	18421330	99.94	93.92	2.27	17244832	93.61
CF23210303-3B1BXX1PXF1-N002J037	22745933	22732216	99.94	90.5	0.62	21097216	92.81
CF23220006-1C1BXX1WXF1-N004J037	20165240	20131777	99.83	94.59	33.33	18341085	91.11
CF23220007-1C1BXX1WXF1-N004J037	23239711	23187831	99.78	93.94	10.91	18464745	79.63
CF23220009-1C1BXX1WXF1-N004J037	13956080	13922315	99.76	95.18	28.17	12436259	89.33
CF23220010-1C1BXX1WXF1-N004J037	21121947	21091519	99.86	95.03	6.74	19996990	94.81
CF23220016-1C1BXX1WXF1-N004J037	20405148	20385284	99.9	95.33	41.01	7755850	38.05
CF23220018-1C1BXX1WXF1-N004J037	16252727	16231954	99.87	95.08	23.73	5057656	31.16
CF23220026-1C1BXX1WXF1-N004J037	20081231	20045805	99.82	94.1	13.22	16308549	81.36
CF23220028-1C1BXX1WXF1-N004J037	24866003	24787897	99.69	95.03	28.6	22625800	91.28
CF23220242-1C1BXX1PXF1-N002L001	28398049	28370687	99.9	89.33	1.4	26006233	91.67
CF23230026-1C1BXX1LXF1-N002L001	21189118	21157869	99.85	94.54	3.54	19693826	93.08
CF23230282-1C1BXX1WXF1-N004J037	12374304	12349841	99.8	91.31	3.57	9741186	78.88
CF23260105-1C1BXX2DXF1-N004J037	20699086	20679167	99.9	91.48	23.63	19731395	95.42
CF23270144-1C1BXX2DXF1-N004J037	19509445	19486694	99.88	92.26	35.34	18191570	93.35
CF23280126-1C1BXX1YXF1-N005L001	33342772	33299143	99.87	93.51	5.16	29480556	88.53
CF23280187-1C1BXX2DXF1-N004J037	19872907	19858956	99.93	91.22	16.61	12309314	61.98
CF23290213-1C1BXX1WXF1-N004J037	40269137	40147322	99.7	97.18	44.63	29994032	74.71
CF23290214-1C1BXX1WXF1-N004J037	44639145	44450630	99.58	97.33	30.68	36615655	82.37
CF232C0069-1C1BXX2DXF2-N004J037	14858719	14850212	99.94	93.18	20.92	12505937	84.21
CF232C0071-1C1BXX2DXF2-N004J037	17549625	17536364	99.92	94.61	77.62	13668468	77.94
CF232D0135-1C1BXX1WXF1-N004J037	18437792	18411918	99.86	91.81	1.88	17106546	92.91
CF232D0207-1C1BXX1WXF1-N004J037	7334643	6923183	94.39	91.24	59.31	5346666	77.23
CF232E0120-1C1BXX1WXF2-N004J037	28708019	28645428	99.78	93.54	5.66	26826635	93.65
CF232E0121-1C1BXX1WXF1-N004J037	21340924	21306345	99.84	96.18	11.85	14869122	69.79
CF233G0280-1C1BXX1TXF1-N003L001	28797211	28772725	99.91	92.71	10.69	8823726	30.67
CF233G0284-1C1BXX1WXF1-N004J037	22766805	22711499	99.76	95.87	8.17	21471879	94.54
CF233H0124-1C1BXX1TXF1-N003L001	38699510	38647563	99.87	94.56	3.6	36363871	94.09
CF233H0191-1B1BXX1QXF1-N002J019	6673176	6652153	99.68	84.74	1.65	6024583	90.57
CF233K0134-1C1BXX1WXF1-N004J037	9286731	9102815	98.02	96.66	28.94	7266180	79.82
CF233L0065-1C1BXX1TXF1-N003L001	25210593	25114263	99.62	93.75	8.14	23278937	92.69
CF233M0478-1B1BXX1WXF1-N004J037	21135312	21090694	99.79	97.87	17.19	20150813	95.54
CF233M0506-1B1BXX1WXF1-N004J037	25387150	25316090	99.72	98.07	20.86	19139024	75.6
CF233M0544-1B1BXX1WXF1-N004J037	39933182	39884302	99.88	98.04	24.57	38258585	95.92
CF233M0547-1B1BXX1WXF1-N004J037	28205055	28173106	99.89	98.06	3.74	27433657	97.38
CF233M0554-1B1BXX1WXF1-N004J037	26587135	26558293	99.89	97.95	4.61	25246959	95.06
CF233M0556-1B1BXX1WXF1-N004J037	23094494	23080904	99.94	97.7	6.4	21376339	92.61
CF233M0559-1B1BXX1WXF1-N004J037	34669409	34616823	99.85	97.95	10.74	31822804	91.93
CF233N0151-1C1BXX1WXF1-N004J037	37139758	36981232	99.57	96.38	9.57	35191575	95.16
CF233N0152-1C1BXX1WXF1-N004J037	40799805	40762772	99.91	96.89	3.87	39163903	96.08
CF233N0287-1B1BXX1ZXF1-N002J019	14751372	14739393	99.92	93.37	0.89	13883998	94.2
CF233P0049-1B1BXX1LXF1-N002L001	26557333	26529263	99.89	95.57	2.34	25464610	95.99
CF233P0256-1C1BXX1TXF1-N003L001	28947956	28860082	99.7	93.23	3.29	27042828	93.7
CF233P0271-1C1BXX1WXF1-N004J037	32123670	32065492	99.82	95.25	2.66	30008299	93.58
CF233P0277-1C1BXX1WXF1-N004J037	22277159	22234462	99.81	95.43	2.59	21037806	94.62
CF233P0288-1C1BXX1WXF1-N004J037	29034309	28997078	99.87	95.11	2.37	27441814	94.64
CF233P0310-1B1BXX2CXF1-N002L001	17659844	17614775	99.74	90.27	17.42	15443196	87.67
CF233S0100-1C1BXX1WXF1-N004J037	34021244	33899498	99.64	92.13	3.72	29346598	86.57
CF233S0101-1C1BXX1WXF1-N004J037	21680553	21450268	98.94	92.87	31.23	18897099	88.1
CF233T0090-1C1BXX1TXF1-N003L001	29359654	29287979	99.76	92.2	10.89	27457682	93.75
CF233T0182-1C1BXX1WXF1-N004J037	30310202	30279298	99.9	94.9	1.9	28139852	92.93
CF233T0287-1C1BXX1YXF1-N005JQ07	17258740	17231516	99.84	91.63	3.49	16078508	93.31
CF233U0469-1C1BXX1WXF1-N004J037	22341944	22313412	99.87	95.3	3.93	19348556	86.71
CF233V0247-1C1BXX1WXF1-N004J037	30432617	30392477	99.87	97.04	5.85	25508994	83.93
CF233W0189-1C1BXX1WXF1-N004J037	22404191	22267003	99.39	94.29	11.73	19449066	87.34
CF233W0196-1C1BXX1WXF1-N004J037	23497847	23441180	99.76	93.62	1.88	22125208	94.39
CF233W0201-1C1BXX1WXF1-N004J037	19748838	19702490	99.77	93.4	14.79	7781276	39.49
CF233W0259-1B1BXX1QXF1-N002KX54	27443157	27408945	99.88	92.05	2.79	25699205	93.76
CF23400105-1C1BXX1WXF1-N004J037	13248606	13136862	99.16	93.25	23.82	9566309	72.82
CF23400107-1C1BXX1WXF1-N004J037	20808716	20776730	99.85	93.49	12.39	19214960	92.48
CF23400108-1C1BXX1WXF1-N004J037	10105624	10019960	99.15	94.95	80.57	6304443	62.92
CF23410018-1B1BXX1MXF1-N002L001	22482026	22466353	99.93	96.88	14.36	21379609	95.16
CF23430080-1C1BXX1YXF1-N005JQ07	38315435	38261843	99.86	93.06	21.22	13552005	35.42
CF23430151-1C1BXX1WXF1-N004J037	12224151	11748527	96.11	96.4	85.24	5816646	49.51
CF23440054-1C1BXX1TXF1-N003L001	18340131	18302772	99.8	91.96	1.86	17460534	95.4
CF23440150-1C1BXX1WXF1-N004J037	23055750	22999152	99.75	96.84	12.06	22085955	96.03
CF23450134-1C1BXX1TXF1-N003L001	31168060	31097493	99.77	94.29	5.95	29203758	93.91
CF23460173-1C1BXX1WXF1-N004J037	24415881	24226746	99.23	94.22	10.7	22519983	92.96
CF23460187-1B1BXX2AXF1-N002L001	20996292	20991023	99.97	94.23	16.86	20068462	95.6
CF23460188-8D6AXX1ZXF1-N002L001	16360721	16352980	99.95	95.74	74.59	6360692	38.9
CF23460261-1C1BXX1WXF1-N004J037	21851628	21816994	99.84	94.22	26.61	19245763	88.21
CF23460267-1C1BXX1WXF1-N004J037	15000995	14737350	98.24	93.3	47.68	11936223	80.99
CF23470191-1C1BXX1WXF1-N004J037	17538589	17103089	97.52	96.66	84.87	10021864	58.6
CF23470192-1C1BXX1WXF1-N004J037	22423577	22367100	99.75	96.16	3.15	21125766	94.45
CF23470193-1C1BXX1WXF1-N004J037	32113583	31992182	99.62	96.04	13.4	29567281	92.42
CF23470194-1C1BXX1WXF1-N004J037	16365486	16318411	99.71	95.95	7.48	15241892	93.4
CF23470195-1C1BXX1WXF1-N004J037	21494911	21446372	99.77	95.96	4.07	19134951	89.22
CF23470203-1C1BXX2DXF1-N004J037	12917995	12890769	99.79	89.42	20.06	9367876	72.67
CF23470205-1C1BXX2DXF1-N004J037	23153973	23127041	99.88	92.63	61.73	14533136	62.84
CF23470208-1C1BXX2DXF1-N004J037	19610507	19603132	99.96	90.32	7.19	11506891	58.7
CF23470351-1B1BXX1MXF1-N002JQ03	45923743	45827581	99.79	92.87	3.3	43218316	94.31
CF23470352-8D6AXX1ZXF1-N002JQ03	49003280	48973103	99.94	94.06	12.45	45876556	93.68
CF23480251-1C1BXX1TXF1-N003L001	27590451	27550966	99.86	93.33	3.06	26086606	94.68
CF23490058-1B1BXX1QXF1-N002JQ03	21734196	21704756	99.86	88.15	1.84	19875322	91.57
CF23490059-8D6AXX1ZXF1-N002JQ03	16975887	16965498	99.94	93.23	55.67	12845307	75.71
CF234A0381-1C1BXX1WXF1-N004J037	21305655	21255811	99.77	96.56	28.06	12826505	60.34
CF234A0395-1B1BXX1PXF1-N002KX2H	16796824	16781264	99.91	91.09	1.44	15594896	92.93
CF234A0396-8D6AXX1ZXF1-N002KX2H	43961360	43937839	99.95	93.93	14.5	41284747	93.96
CF234B0190-1C1BXX1WXF1-N004J037	19882359	19840784	99.79	93.09	4.51	18492566	93.2
CF234B0251-1C1BXX1WXF1-N004J037	27148273	27097511	99.81	93.3	3.26	25292381	93.34
CF234B0253-1C1BXX1WXF1-N004J037	28501547	28426655	99.74	93.07	7	26229797	92.27
CF234B0255-1C1BXX1WXF1-N004J037	19761483	19691311	99.64	92.9	9.19	11550805	58.66
CF234B0256-1C1BXX1WXF1-N004J037	15487569	15467148	99.87	93.23	3.17	13442491	86.91
CF234B0257-1C1BXX1WXF1-N004J037	27253415	27210826	99.84	92.8	6.87	24801714	91.15
CF234D0110-1C1BXX1NXF1-N002KX2H	19850047	19824232	99.87	93.15	13.99	18476660	93.2
CF234D0111-8D6AXX1MXF1-N002KX2H	26655666	26637325	99.93	92.84	65.25	19278764	72.38
CF234D0352-1C1BXX1WXF1-N004J037	10776834	10595400	98.32	92.02	27.7	9100399	85.89
CF234D0357-1C1BXX1WXF1-N004J037	17818892	17786520	99.82	92.64	2.12	16511377	92.83
CF234D0358-1C1BXX1WXF1-N004J037	16594732	16528189	99.6	93.09	3.63	15209768	92.02
CF234G0107-1C1BXX1WXF1-N004J037	35748488	35646624	99.72	94.73	2.58	33212520	93.17
CF234H0267-1C1BXX1WXF1-N004J037	23815532	23672992	99.4	92.46	5.69	20290697	85.71
CF234J0213-1C1BXX1WXF1-N004J037	18097932	18051349	99.74	92.09	2.8	16710218	92.57
CF234J0222-1C1BXX1TXF1-N003L001	19693523	19666556	99.86	94.82	3.48	18036671	91.71
CF234J0260-1C1BXX2CXF1-N002KX2H	12675164	12639582	99.72	93.34	44.02	11722066	92.74
CF234J0266-1C1BXX1LXF1-N002L001	20205654	20174797	99.85	93.06	3.62	19013231	94.24
CF234J0267-8D6AXX2EXF1-N002L001	15376988	15363836	99.91	86.95	11.59	13333927	86.79
CF234J0327-1C1BXX2DXF1-N004J037	18462006	18442024	99.89	89.62	12.57	17155492	93.02
CF234J0330-1C1BXX2DXF1-N004J037	17206226	17150190	99.67	91.22	37.58	10749864	62.68
CF234J0333-1C1BXX2DXF1-N004J037	13924886	13915831	99.93	88.48	7.47	12355135	88.78
CF234J0337-1C1BXX2DXF1-N004J037	13681266	13664407	99.88	89.75	15.82	12630994	92.44
CF234J0385-1C1BXX2DXF1-N004J037	15842553	15826603	99.9	89.65	13.01	14677882	92.74
CF234J0390-1C1BXX2DXF1-N004J037	17183249	17172549	99.94	89.27	12.04	6154875	35.84
CF234K0231-1C1BXX1WXF1-N004J037	35250810	35037547	99.4	95.78	58.49	29638684	84.59
CF234K0232-1C1BXX1WXF1-N004J037	27775343	27730169	99.84	94.31	15.94	16026973	57.8
CF234K0233-1C1BXX1WXF1-N004J037	19916805	19775599	99.29	94.67	19.77	12995441	65.71
CF234K0260-1C1BXX1WXF1-N004J037	32511610	32423997	99.73	94.51	6.87	30419646	93.82
CF234K0368-1C1BXX1YXF1-N005JQ07	14254968	14170433	99.41	92.46	8.95	13363755	94.31
CF234L0206-1C1BXX1WXF1-N004J037	8144151	8081814	99.23	96.05	23.99	7634054	94.46
CF234L0215-1C1BXX1WXF1-N004J037	20717824	20094094	96.99	95.2	32.02	14084258	70.09
CF234L0226-1C1BXX1WXF1-N004J037	21417764	21327269	99.58	94.99	3.83	20015346	93.85
CF234L0230-1C1BXX1WXF1-N004J037	19025677	18937941	99.54	94.59	3.26	17790259	93.94
CF234L0238-1C1BXX1WXF1-N004J037	11693027	11498874	98.34	95.06	23.93	9276663	80.67
CF234L0246-1C1BXX1WXF1-N004J037	20474079	20434940	99.81	95.01	3.02	18643586	91.23
CF234L0250-1C1BXX2DXF1-N004J037	15532805	15482118	99.67	90.19	45.84	13809458	89.2
CF234L0254-1C1BXX2DXF1-N004J037	14146114	14124451	99.85	92.13	18.13	13022849	92.2
CF234N0091-1C1BXX1YXF1-N005L001	34665616	34621217	99.87	93.81	1.47	32714021	94.49
CF234P0201-1C1BXX1YXF1-N005L001	17169366	17140582	99.83	91.93	2.16	15839692	92.41
CF234P0215-1C1BXX1MXF1-N002J019	29500487	29469750	99.9	91.94	1.55	27549313	93.48
CF234Q0291-1C1BXX1WXF1-N004J037	25677761	25630624	99.82	95.03	2.64	24054560	93.85
CF234R0041-1C1BXX1PXF1-N002KX2H	27141559	27054407	99.68	91.58	6.13	25370359	93.78
CF234R0209-3B1BXX1WXF3-N004J037	19886884	19853390	99.83	93.38	3.86	18398355	92.67
CF234R0215-1C1BXX1WXF1-N004J037	26579987	26527343	99.8	93.94	7.42	24627677	92.84
CF234S0114-1C1BXX1MXF1-N002J019	21457976	21435468	99.9	94.21	13.81	17578372	82.01
CF234S0321-1C1BXX1WXF1-N004J037	17114176	16669219	97.4	94.14	52.62	13847229	83.07
CF234S0365-1C1BXX1YXF1-N005L001	27787245	27738849	99.83	93.65	2.41	26347616	94.98
CF234S0366-8B6AXX2BXF1-N005L001	14846947	14841882	99.97	90.51	13.61	14027702	94.51
CF234T0228-1C1BXX1WXF1-N004J037	11751593	11729858	99.82	89.06	19.12	8875574	75.67
CF234T0231-1C1BXX1WXF1-N004J037	13535376	13508915	99.8	88.3	6.02	5920602	43.83
CF234T0253-1C1BXX1WXF1-N004J037	15234888	15194918	99.74	88.16	9.52	12957943	85.28
CF234U0140-1C1BXX1TXF1-N003KX1K	29150111	29096672	99.82	93.87	3.61	27226692	93.57
CF23500143-1C1BXX1WXF1-N004J037	11497364	11479186	99.84	93.92	1.74	10638429	92.68
CF23500144-1C1BXX1WXF1-N004J037	22085973	21946332	99.37	93.78	13.47	9880133	45.02
CF23500147-1C1BXX1TXF1-N003L001	29911270	29880485	99.9	94.63	1.81	28423266	95.12
CF23500152-1C1BXX1WXF1-N004J037	19869805	19738509	99.34	94.77	16.4	18205477	92.23
CF23510056-1C1BXX1NXF2-N002J037	36885355	36832516	99.86	93.65	4.72	34572923	93.87
CF23540063-1C1BXX1MXF1-N002J019	35050641	34611435	98.75	94.51	22.03	32057653	92.62
CF23540159-1C1BXX1WXF1-N004J037	48292041	48225265	99.86	93.19	4.87	45114022	93.55
CF23540161-1C1BXX1WXF1-N004J037	44124803	44022446	99.77	93.43	20.09	13227238	30.05
CF23540164-1C1BXX1WXF1-N004J037	29413959	28102018	95.54	93.78	49.84	24751014	88.08
CF23550095-8B6AXX1WXF1-N004L001	14255429	14240621	99.9	88.43	21.81	12214246	85.77
CF23550177-1C1BXX1WXF1-N004J037	25022437	24991242	99.88	88.47	15.77	5364069	21.46
CF23550187-1C1BXX1WXF1-N004J037	22890634	22512882	98.35	89.53	39.17	18574488	82.51
CF23550262-1C1BXX2BXF1-N005L001	19787118	19767083	99.9	92.67	9.69	18691852	94.56
CF23550263-8B6AXX1YXF1-N005L001	27734447	27705613	99.9	92.69	70.89	13097917	47.28
CF23560165-1C1BXX1WXF1-N004J037	24173292	24126767	99.81	94.14	4.28	22316199	92.5
CF23560174-1C1BXX1WXF1-N004J037	20266887	20227908	99.81	94.54	4	19171274	94.78
CF23560178-1C1BXX1WXF1-N004J037	37636108	37545395	99.76	94.81	29.06	34587426	92.12
CF23560182-3B1BXX2DXF2-N004J037	17577505	17573625	99.98	94.19	88.23	11278806	64.18
CF23560187-1C1BXX1WXF1-N004J037	31112799	30887034	99.27	94.37	18.63	28631101	92.7
CF23560270-1C1BXX1WXF1-N004J037	14167185	14112329	99.61	95.4	13.86	5740115	40.67
CF23580208-1C1BXX1WXF1-N004J037	40812933	40728027	99.79	90.21	22.23	35770660	87.83
CF23580209-1C1BXX1WXF1-N004J037	30198013	30118144	99.74	91.54	54.04	24619544	81.74
CF23580210-1C1BXX1WXF1-N004J037	36092723	36026251	99.82	90.19	19.4	30683703	85.17
CF23580278-1C1BXX1NXF1-N002L001	15952745	15941836	99.93	92.19	1.13	14997018	94.07
CF23590156-1C1BXX1WXF1-N004J037	31136827	30919475	99.3	95.81	13.7	27424713	88.7
CF235A0175-1C1BXX1WXF1-N004J037	13008323	12984342	99.82	91.9	4.19	11999926	92.42
CF235A0176-1C1BXX1WXF1-N004J037	18679567	18644574	99.81	91.79	6.93	10667498	57.22
CF235B0073-3B1BXX1ZXF4-N002L001	24266139	24235581	99.87	93.32	2.72	23127211	95.43
CF235B0074-8D6AXX1ZXF1-N002L001	11211198	11203118	99.93	94.06	7.8	10427968	93.08
CF235B0256-1C1BXX1WXF1-N004J037	18033650	17925122	99.4	92.08	17.2	16448040	91.76
CF235B0258-1C1BXX1WXF1-N004J037	10701980	10103293	94.41	92.25	77.33	5188017	51.35
CF235B0259-1C1BXX1WXF1-N004J037	31036613	30956865	99.74	92.41	13.81	7583214	24.5
CF235C0049-1C1BXX1UXF1-N003L001	28090262	27959803	99.54	94.72	8.29	26475760	94.69
CF235E0094-1C1BXX1WXF1-N004J037	20196089	19525497	96.68	94.17	68.02	14009359	71.75
CF235F0178-1C1BXX1WXF1-N004J037	9798594	9783758	99.85	90.4	2.21	8917049	91.14
CF235G0079-1C1BXX2CXF1-N002J019	14178776	14164117	99.9	91.11	25.26	13786652	97.34
CF235G0207-1C1BXX1WXF1-N004J037	13437416	13416033	99.84	95.07	7.1	10464701	78
CF235G0209-1C1BXX1WXF1-N004J037	13206957	13167378	99.7	95.14	7.26	11337025	86.1
CF235G0212-1C1BXX1WXF1-N004J037	25065180	24988605	99.69	94.81	12.27	23187429	92.79
CF235G0224-1C1BXX1WXF1-N004J037	30881981	30825087	99.82	95.26	9.12	28874178	93.67
CF235G0348-1C1BXX2BXF1-N005JQ07	13944204	13927816	99.88	90.49	18.32	13153281	94.44
CF235J0220-1C1BXX1WXF1-N004J037	13713488	13683743	99.78	90.18	10.95	12206220	89.2
CF235J0226-1C1BXX1UXF1-N003KX65	23336604	23309724	99.88	94.15	2.91	21968458	94.25
CF235J0239-1C1BXX1WXF1-N004J037	22049467	21632662	98.11	94.16	89.66	5290389	24.46
CF235J0241-1C1BXX1WXF1-N004J037	15967975	15792925	98.9	90.74	55.69	11336731	71.78
CF235J0242-1C1BXX1WXF1-N004J037	19867040	19375040	97.52	90.55	31.52	14605617	75.38
CF235J0293-1C1BXX2CXF1-N002J019	18131495	18085620	99.75	92.18	20.23	17312072	95.72
CF235M0126-1C1BXX1WXF3-N004J037	39918776	39863732	99.86	93.05	21.5	36599195	91.81
CF235M0149-1C1BXX2BXF1-N005L001	21613678	21571056	99.8	91.9	20.54	7651537	35.47
CF235M0150-8B6AXX1YXF1-N005L001	20769943	20745822	99.88	88.52	76.04	5500962	26.52
CF235N0067-1C1BXX1TXF1-N003KX2J	30654070	30619088	99.89	93.2	2.18	28855940	94.24
CF235N0183-1C1BXX1WXF1-N004J037	18695111	18654300	99.78	95.64	6.27	17471032	93.66
CF235N0191-1C1BXX1WXF1-N004J037	23374452	23336252	99.84	95.35	13.1	17296198	74.12
CF235N0284-1C1BXX1TXF1-N003KX2J	37019193	36966349	99.86	93.8	3.17	35085647	94.91
CF235N0317-1C1BXX1YXF1-N005JQ07	15182680	14861232	97.88	89.28	19.36	13258795	89.22
CF235P0244-1C1BXX1WXF1-N004J037	23564019	23447473	99.51	93.94	20.71	21920735	93.49
CF235P0246-1C1BXX1WXF2-N004J037	21094903	20664228	97.96	93.3	33	7943062	38.44
CF235P0255-3B1BXX2DXF1-N004J037M080	17144090	17140541	99.98	93.8	45.01	15728621	91.76
CF235Q0204-1C1BXX1PXF1-N002L001	34532106	34487105	99.87	92.15	2.08	32599144	94.53
CF235R0169-1C1BXX1WXF1-N004J037	25343162	24829277	97.97	96.03	86.41	11092542	44.68
CF235R0178-1C1BXX1WXF1-N004J037	11314362	11016617	97.37	94.65	69.39	7857398	71.32
CF235R0179-1C1BXX1WXF1-N004J037	18927221	18861957	99.66	94.31	11.84	17781500	94.27
CF235R0191-1C1BXX1WXF1-N004J037	11367034	11349738	99.85	94.55	8.5	10582464	93.24
CF235R0296-1C1BXX1PXF1-N002J019	28053526	28009287	99.84	88.25	1.96	26257553	93.75
CF235U0093-1C1BXX1WXF2-N004J037	26163099	26093799	99.74	95.19	4.29	24305784	93.15
CF235U0100-1C1BXX1WXF1-N004J037	27684070	27630059	99.8	95.33	3.18	26113101	94.51
CF235U0101-1C1BXX1WXF1-N004J037	29968410	29900039	99.77	95.14	7.32	28152139	94.15
CF235U0130-1C1BXX1NXF1-N002J019	28538246	28492965	99.84	90.75	3.38	25916090	90.96
CF235V0180-1C1BXX1YXF1-N005L001	24460933	24435046	99.89	93.51	26.55	13401967	54.85
CF235V0190-1C1BXX1YXF1-N005KX2K	38793095	38698590	99.76	92.44	2.8	36050540	93.16
CF235V0264-1C1BXX1WXF1-N004J037	22716498	22612388	99.54	91.5	19.96	5356732	23.69
CF235W0012-1C1BXX1LXF1-N002L001	26048504	25975708	99.72	94.33	10.33	20205365	77.79
CF235W0013-8D6AXX1MXF1-N002L001	20030443	20019316	99.94	95.41	32.69	18674301	93.28
CF235W0135-1C1BXX1WXF1-N004J037	11011637	10998134	99.88	85.99	4.29	9193939	83.6
CF235W0142-1C1BXX1WXF1-N004J037	14795033	14778185	99.89	85.59	3.39	12603429	85.28
CF235W0145-3B1BXX1WXF2-N004J037	33148370	33073221	99.77	93.89	37.93	29445834	89.03
CF235W0147-1C1BXX1WXF1-N004J037	13072793	13047309	99.81	86.14	2.72	10384239	79.59
CF23600119-1C1BXX1PXF1-N002JQ03	20532948	20475929	99.72	92.93	7.6	18632802	91
CF23610172-1C1BXX2CXF1-N002J019	23601973	23530637	99.7	91.81	23.93	22781066	96.81
CF23610182-1C1BXX1PXF1-N002J019	19716168	19677296	99.8	90.98	5.69	10770868	54.74
CF23620278-1C1BXX1WXF1-N004J037	20156571	20052609	99.48	94.46	8.71	18774193	93.62
CF23620280-1C1BXX1WXF1-N004J037	18401528	18328362	99.6	94.69	8.42	17241897	94.07
CF23620281-1C1BXX1WXF1-N004J037	16792539	16731226	99.63	94.62	6.65	15724884	93.99
CF23620283-1C1BXX1WXF1-N004J037	17178532	17107429	99.59	95.21	15.92	16071017	93.94
CF23620286-1C1BXX1WXF1-N004J037	16861155	16754357	99.37	95.64	49.09	14586973	87.06
CF23620288-1C1BXX2FXF1-N003L001	25770108	25718755	99.8	92.04	7.66	23423836	91.08
CF23630035-1C1BXX2FXF1-N003L001	35995759	35942251	99.85	90.32	4.52	33286278	92.61
CF23630036-8B6AXX2FXF1-N003L001	38028216	37989874	99.9	89.37	6.55	33470825	88.1
CF23650125-1C1BXX1WXF1-N004J037	11728334	11176937	95.3	94.11	75.25	6101901	54.59
CF23650136-1C1BXX1WXF1-N004J037	24541422	24477045	99.74	93.33	3.76	23011792	94.01
CF23650242-1C1BXX1NXF1-N002J019	22374151	22281278	99.58	91.08	4.3	20655429	92.7
CF23650243-8D6AXX1LXF1-N002J019	33891246	33876519	99.96	95.77	51.33	29163801	86.09
CF23660268-1C1BXX1WXF1-N004J037	15830353	15701552	99.19	87.13	5.82	14115558	89.9
CF23660272-1C5AXX1YXF1-N005JQ07	21365613	21318770	99.78	90.23	5.4	18083271	84.82
CF23660363-1C1BXX2CXF1-N002J019	15236261	15213998	99.85	92.56	16.77	14580871	95.84
CF23670160-1C1BXX1WXF1-N004J037	23986229	23926988	99.75	96.26	11.37	19953402	83.39
CF23680188-1C1BXX1WXF1-N004J037	11981599	11959870	99.82	94.36	5.16	11318837	94.64
CF23690061-1C1BXX1LXF1-N002L001	23320562	23298570	99.91	92.66	3.92	22349712	95.93
CF23690253-1C1BXX1WXF1-N004J037	12733203	12679015	99.57	92.7	18.43	11405879	89.96
CF23690269-1C1BXX1YXF1-N005JQ07	27746552	27395980	98.74	88.17	28.74	23572664	86.04
CF23690285-1C1BXX1WXF1-N004J037	24646141	24294759	98.57	95.93	90.16	8989095	37
CF23690293-1C1BXX1WXF1-N004J037	25338539	25276776	99.76	93.37	34.76	21986166	86.98
CF236B0150-1C1BXX1WXF1-N004J037	20699657	20647104	99.75	88.86	17.19	17783847	86.13
CF236B0154-1C1BXX1WXF1-N004J037	21099551	21012666	99.59	88.85	8.75	11963002	56.93
CF236C0052-1C1BXX1MXF1-N002L001	28147852	28087337	99.79	93.57	10.42	26540775	94.49
CF236C0058-3B1BXX1QXF3-N002L001	15161867	15098204	99.58	92.64	8.63	14350107	95.05
CF236C0273-1C1BXX1WXF1-N004J037	15704523	15681811	99.86	94.75	4.95	14990886	95.59
CF236C0274-1C1BXX1WXF1-N004J037	13033471	13002407	99.76	93.66	17.63	11403593	87.7
CF236D0215-1C1BXX1WXF1-N004J037	14948354	14924393	99.84	91.36	4.65	13714000	91.89
CF236D0254-1C1BXX1WXF1-N004J037	23712192	23633599	99.67	91.11	13.66	21302472	90.14
CF236D0255-1C1BXX1WXF1-N004J037	18672969	18616874	99.7	91.74	8.04	16714548	89.78
CF236D0285-1C1BXX1TXF3-N003L001	32812654	32508840	99.07	91.96	8.98	29961961	92.17
CF236F0206-1C1BXX1WXF1-N004J037	8430928	8417139	99.84	93.97	1.9	7637148	90.73
CF236F0211-1C1BXX2DXF1-N004J037	19586815	19563962	99.88	90.36	20.14	18572725	94.93
CF236F0212-1C1BXX2DXF1-N004J037	23864665	23826642	99.84	90.66	27.83	21715782	91.14
CF236F0277-1C1BXX1TXF1-N003L001	25867405	25755805	99.57	91.38	6.87	20504965	79.61
CF236J0289-1C1BXX1WXF1-N004J037	23348360	23083388	98.87	93.88	15.44	8430258	36.52
CF236J0297-1C1BXX1WXF1-N004J037	23415951	23344641	99.7	92.93	8.18	20221778	86.62
CF236K0149-1C1BXX1WXF1-N004J037	23873891	23775280	99.59	94.05	6.8	21894235	92.09
CF236K0150-1C1BXX1WXF1-N004J037	11958575	11614200	97.12	94.39	28.83	9943172	85.61
CF236L0297-1C1BXX1WXF1-N004J037	18995587	18964000	99.83	93.35	2.29	17508173	92.32
CF236L0298-1C1BXX1WXF1-N004J037	25024426	24993865	99.88	92.9	51.72	5284296	21.14
CF236L0300-1C1BXX1WXF1-N004J037	23043654	22992052	99.78	93.2	5.28	21505599	93.53
CF236L0305-1C1BXX1WXF1-N004J037	17936431	17887184	99.73	93.49	5.62	16761965	93.71
CF236L0307-1C1BXX1WXF1-N004J037	22268914	22206053	99.72	93.09	3.08	20670132	93.08
CF236L0308-1C1BXX1WXF1-N004J037	15163002	15098818	99.58	93.21	9.39	12734083	84.34
CF236L0337-1C1BXX1YXF1-N005JQ07	28253643	28209101	99.84	88.05	12.97	19948214	70.72
CF236Q0247-1C1BXX2BXF1-N005JQ07	19487787	19481923	99.97	91.52	25.66	13565878	69.63
CF236R0213-1C1BXX1WXF1-N004J037	25653166	25561914	99.64	95.23	8.32	23869115	93.38
CF236S0540-1C1BXX1WXF1-N004J037	13514425	13319566	98.56	90.2	32.17	11093141	83.28
CF236S0544-1C1BXX2DXF1-N004J037	16798661	16767782	99.82	93.12	49.34	15700813	93.64
CF236T0363-1C1BXX1MXF1-N002L001	20840510	20808201	99.84	94.34	5.75	19632642	94.35
CF236U0313-1C1BXX1UXF1-N003L001	32284359	32022997	99.19	91.43	18.44	29746373	92.89
CF236U0317-1C1BXX1WXF1-N004J037	16372600	16354120	99.89	87.58	4.88	14013337	85.69
CF236U0318-1C1BXX1WXF1-N004J037	17318548	17282477	99.79	87.51	5.94	8744304	50.6
CF236V0203-1C1BXX1WXF1-N004J037	23785861	23719327	99.72	94.83	8.4	15849448	66.82
CF236V0204-1C1BXX1WXF1-N004J037	18425894	18343131	99.55	95.74	7.25	15776944	86.01
CF236V0206-1C1BXX1WXF1-N004J037	17354160	17310283	99.75	95.47	7.97	16312293	94.23
CF236V0207-1C1BXX1WXF1-N004J037	19257068	19120203	99.29	94.99	7.42	17816628	93.18
CF236V0208-1C1BXX1WXF1-N004J037	10973031	10955931	99.84	95.35	12.22	5626898	51.36
CF236V0210-1C1BXX1WXF1-N004J037	7500135	7454186	99.39	95.2	5.59	6522661	87.5
CF236V0211-1C1BXX1WXF1-N004J037	17279808	17242306	99.78	95.32	3.87	16195240	93.93
CF236V0213-1C1BXX1WXF1-N004J037	21289457	21227139	99.71	95.42	11.28	14815175	69.79
CF23700186-1C1BXX1WXF1-N004J037	13810312	13783672	99.81	94.49	2.27	13138309	95.32
CF23700187-1C1BXX1WXF1-N004J037	23178092	23144132	99.85	94.85	2.62	21697243	93.75
CF23700250-1D1BXX2CXF1-N002L001	8566383	8552332	99.84	91.19	23.74	8307651	97.14
CF23710047-1C1BXX1UXF1-N003L001	28294137	28259742	99.88	88.53	1.35	26196321	92.7
CF23710125-3B1BXX1MXF2-N002J019	8689273	8676913	99.86	95.46	11.38	8311879	95.79
CF23730183-1C1BXX1WXF1-N004J037	17310789	17240995	99.6	94.37	8.56	15683868	90.97
CF23730204-1C1BXX1WXF1-N004J037	8649576	8567837	99.05	93.72	9.64	6882474	80.33
CF23730209-1C1BXX1WXF1-N004J037	31370197	31008143	98.85	94.36	28.75	26910081	86.78
CF23730219-1C1BXX2BXF1-N005JQ07	21008330	20963096	99.78	94.29	34.36	17804939	84.93
CF23740300-1C1BXX1WXF1-N004J037	15662060	15635017	99.83	94.62	1.83	14789290	94.59
CF23740302-1C1BXX1WXF1-N004J037	7686089	7587269	98.71	94.73	17.57	6699067	88.29
CF23750327-1C1BXX1WXF1-N004J037	38257124	38035833	99.42	94.13	32.39	34405812	90.46
CF237B0210-1C1BXX1WXF1-N004J037	20238594	20206975	99.84	91.17	8.51	18343317	90.78
CF237B0216-1C1BXX1WXF1-N004J037	20843281	20815780	99.87	91.55	15.75	19014543	91.35
CF237B0297-1C1BXX1YXF1-N005JQ07	50000000	49926372	99.85	93.68	4.93	47634005	95.41
CF237C0344-1C1BXX1WXF1-N004J037	31209763	31158099	99.83	94.06	3.15	28886216	92.71
CF237C0365-1D1BXX2CXF1-N002L001	21403936	21395483	99.96	93.46	18.94	20298672	94.87
CF237D0166-1C1BXX1WXF1-N004J037	23107192	23081955	99.89	95.83	3.5	22081195	95.66
CF237H0175-1D1BXX1QXF1-N002KX2P	20452179	20409955	99.79	87.46	4.4	18953801	92.87
CF237P0365-8B6BXX1YXF1-N005L001	50000000	49957420	99.91	95.25	83.83	26684818	53.42
CF237Q0443-1C1BXX1WXF1-N004J037	15978476	15895603	99.48	92.67	29.29	14414763	90.68
CF237Q0526-1D1BXX1LXF1-N002L001	6365890	6350219	99.75	91.43	10.48	5629588	88.65
CF237R0337-1C1BXX1WXF1-N004J037	15606213	15591082	99.9	87.78	3.61	12776908	81.95
CF237S0365-1C1BXX1WXF1-N004J037	15175124	15157832	99.89	86.13	10.09	10702122	70.6
CF237S0371-1C1BXX1WXF1-N004J037	16170865	16153240	99.89	87.29	31.81	12500067	77.38
CF237T0083-1C1BXX2FXF1-N003L001	34638418	34491622	99.58	92.23	7.45	31910518	92.52
CF237T0214-1C1BXX1WXF1-N004J037	13175492	13164243	99.91	84.12	7.51	11068233	84.08
CF237T0223-3B1BXX1WXF2-N004J037	50000000	49864433	99.73	96.58	98.15	5140508	10.31
CF237T0226-1C1BXX1WXF1-N004J037	11675052	11664793	99.91	83.9	3.95	9620368	82.47
CF237T0230-1C1BXX1WXF1-N004J037	10242383	10232868	99.91	84.26	10.64	8487314	82.94
CF237T0259-1C1BXX1WXF1-N004J037	9795922	9778804	99.83	82.64	57.13	6694500	68.46
CF237T0260-1C1BXX1WXF1-N004J037	11046880	11037674	99.92	83.96	15.12	9052436	82.01
CF237W0111-1C1BXX1WXF1-N004J037	26787348	26758493	99.89	89.28	11.36	23643258	88.36
CF237W0117-1C1BXX1WXF1-N004J037	15405120	15360091	99.71	88.53	32.33	10946073	71.26
CF23800173-1D1BXX1WXF1-N004J037	29344637	29080491	99.1	90.5	59.02	22204313	76.35
CF23800174-1D1BXX1WXF1-N004J037	39197677	39151957	99.88	89.81	9.05	35031666	89.48
CF23800175-1D1BXX1WXF1-N004J037	27563988	27527531	99.87	89.82	13.83	23932412	86.94
CF23800178-1D1BXX1WXF1-N004J037	29786773	29751996	99.88	89.83	10.81	27043636	90.9
CF23800244-1D1BXX1PXF1-N002L001	33102913	33055657	99.86	90.03	2.19	30566915	92.47
CF23810183-1D1BXX1WXF1-N004J037	15886894	15873119	99.91	88.71	31.1	12560436	79.13
CF23810186-1D1BXX1WXF1-N004J037	19156823	19138088	99.9	88.35	8.6	15109000	78.95
CF23810189-1D1BXX1WXF1-N004J037	17026137	16999095	99.84	87.78	16.04	8611424	50.66
CF23810258-1D1BXX2DXF1-N004J037	13101013	13088137	99.9	85.48	5.99	11664167	89.12
CF23810260-1D1BXX2DXF1-N004J037	9788215	9781724	99.93	85.46	1.54	8872068	90.7
CF23810263-1D1BXX2DXF1-N004J037	9194815	9185220	99.9	86.4	26.27	7115201	77.46
CF23810268-1D1BXX2DXF1-N004J037	9185619	9174909	99.88	85.38	11.4	8123939	88.55
CF23820066-1D1BXX1MXF1-N002L001	15024174	15016878	99.95	92.22	0.88	14192900	94.51
CF23820248-1D1BXX1WXF1-N004J037	12594291	12583599	99.92	88.04	38.78	8330294	66.2
CF23820249-1D1BXX1WXF1-N004J037	9801222	9790014	99.89	87.19	34.22	5772027	58.96
CF23820250-1D1BXX1WXF1-N004J037	15969752	15950872	99.88	90.21	81.19	6650716	41.69
CF23830252-1C1BXX1YXF1-N005JQ07	5559261	5552074	99.87	90.35	0.69	5061992	91.17
CF23830282-1D1BXX1WXF1-N004J037	14290212	14204859	99.4	86.26	20.28	5511871	38.8
CF23840061-1D1BXX1YXF1-N005L001	29784435	29701315	99.72	91.19	2.79	27603944	92.94
CF23840072-3C1BXX1PXF2-N002KX3D	12940532	12932735	99.94	89.45	0.4	11804553	91.28
CF23840147-1D1BXX1WXF1-N004J037	8541672	8521722	99.77	89.48	7.78	7351524	86.27
CF23840155-1D1BXX1WXF1-N004J037	12065213	12046411	99.84	89.92	15.39	10463052	86.86
CF23840156-1D1BXX1WXF1-N004J037	11199995	11098905	99.1	91.19	46.19	8788159	79.18
CF23840157-1D1BXX1WXF1-N004J037	20340863	20316128	99.88	89.9	2.49	18992961	93.49
CF23840160-1D1BXX1WXF1-N004J037	11084524	10932958	98.63	91.25	52.23	8364192	76.5
CF23870182-1D1BXX1YXF1-N005JQ07	50000000	49901941	99.8	90.49	2.22	45363175	90.9
CF23880128-1D1BXX1NXF1-N002L001	15136737	15126525	99.93	89.22	0.73	13916263	92
CF23880129-8D6BXX1ZXF1-N002L001	6509721	6505695	99.94	86.73	16.6	5873322	90.28
CF23880244-1D1BXX1WXF1-N004J037	23647448	23540401	99.55	91.14	49.18	19836386	84.27
CF23880245-1D1BXX1WXF1-N004J037	15942499	15918598	99.85	91.73	9.94	14402299	90.47
CF23880247-1D1BXX1WXF1-N004J037	11909027	11888673	99.83	91.64	15.95	10831118	91.1
CF23880410-1D1BXX1ZXF1-N002J019	6589078	6581065	99.88	91.07	3.32	6233879	94.72
CF23890197-1D1BXX1WXF1-N004J037	9851830	9832720	99.81	88.56	8.85	8797276	89.47
CF23890210-1D1BXX1WXF1-N004J037	21579311	21512085	99.69	88.12	25.73	18950829	88.09
CF23890211-1D1BXX1WXF1-N004J037	14086354	14061832	99.83	88.94	2.97	12556304	89.29
CF23890301-1D1BXX1YXF1-N005JQ07	22056905	21861882	99.12	87.14	48.04	10297397	47.1
CF238A0182-1D1BXX1WXF1-N004J037	20845472	20797325	99.77	89.65	39.68	18410430	88.52
CF238A0186-1D1BXX1WXF1-N004J037	13647002	13616296	99.77	88.79	31.57	12040894	88.43
CF238A0189-1D1BXX1WXF1-N004J037	19229143	19202533	99.86	88.57	29.08	16658897	86.75
CF238A0209-1D1BXX1YXF1-N005JQ07	19031390	18950012	99.57	90.04	6.92	17059806	90.03
CF238D0021-1C1BXX2BXF1-N005L001	21101844	21093164	99.96	93.96	12.23	19136165	90.72
CF238D0081-1C1BXX2FXF1-N003L001	22495142	22412038	99.63	85.14	6.41	18670352	83.31
CF238D0085-1D1BXX1WXF1-N004JQ85	27138104	27086276	99.81	92.8	5.88	25000486	92.3
CF238D0086-1D1BXX1WXF1-N004JQ85	27396153	27318576	99.72	92.62	6.46	24593812	90.03
CF238E0340-1D1BXX1VXF1-N002L001	21207717	21174213	99.84	91.33	10.22	18665994	88.15
CF238E0341-8D6BXX1ZXF1-N002L001	14906911	14890550	99.89	84.13	40.04	12969292	87.1
CF238F0109-1D1BXX2LXF1-N004JQ85	24181288	24140175	99.83	89.62	4.09	22583354	93.55
CF238F0110-1D1BXX2LXF1-N004JQ85	12422748	12400654	99.82	90.18	1.82	11475026	92.54
CF238F0111-1D1BXX2LXF1-N004JQ85	8080774	8073963	99.92	89.98	1.4	7094953	87.87
CF238F0112-1D1BXX2LXF1-N004JQ85	11418658	11408156	99.91	90.57	2.8	9857785	86.41
CF238G0144-1D1BXX1WXF1-N004JQ85	16228758	16190770	99.77	93.99	4.85	15243869	94.15
CF238G0151-1D1BXX1WXF1-N004JQ85	12862447	12840549	99.83	94.01	6.16	12035066	93.73
CF238H0095-1D1BXX2LXF1-N004JQ85	22650244	22595027	99.76	92.39	8.6	20455584	90.53
CF238H0096-1D1BXX2LXF1-N004JQ85	8020688	8007626	99.84	93.44	8.11	7581109	94.67
CF238H0098-1D1BXX2LXF1-N004JQ85	50000000	49943866	99.89	92.92	3.7	47660208	95.43
CF238H0099-1D1BXX2LXF1-N004JQ85	26339457	26236841	99.61	91.37	21.43	23717007	90.4
CF238H0100-1D1BXX2LXF1-N004JQ85	25819005	25719524	99.61	91.43	8.98	24537899	95.41
CF238J0075-1D1BXX1MXF1-N002L001	16759004	16749875	99.95	92.36	0.74	15784027	94.23
CF238M0271-1D1BXX2LXF1-N004JQ85	30364200	30273077	99.7	91.51	8.91	28472814	94.05
CF238M0275-1D1BXX2LXF1-N004JQ85	24419301	24368917	99.79	92.06	8.54	22698264	93.14
CF238N0256-1D1BXX1WXF1-N004JQ85	14644345	14632248	99.92	91.41	1.3	13620685	93.09
CF238N0257-1D1BXX1WXF1-N004JQ85	17774770	17755324	99.89	90.51	2.21	16431150	92.54
CF238N0311-1D1BXX1WXF1-N004JQ85	13962883	13952250	99.92	90.9	0.7	12890786	92.39
CF238N0312-1D1BXX1WXF1-N004JQ85	23084953	23057253	99.88	92.59	2.25	21997312	95.4
CF238N0315-1D1BXX1WXF1-N004JQ85	25390831	25358717	99.87	91.35	2.89	23366836	92.15
CF238P0224-1D1BXX2LXF1-N004JQ85	15819691	15809552	99.94	86.87	1.78	14546561	92.01
CF238P0229-1D1BXX2LXF1-N004JQ85	50000000	49950987	99.9	85.34	3.38	45394355	90.88
CF238Q0051-1D1BXX1TXF1-N003L001	20065537	20005451	99.7	89.94	4.79	17216034	86.06
CF238Q0264-1D1BXX1WXF1-N004JQ85	24127640	24075055	99.78	89.83	3.95	23046051	95.73
CF238Q0265-1D1BXX1WXF1-N004JQ85	9788824	9780835	99.92	90.33	1.21	9090463	92.94
CF238Q0267-1D1BXX1WXF1-N004JQ85	20924628	20874943	99.76	90.12	2.4	19812341	94.91
CF238Q0269-1D1BXX1WXF1-N004JQ85	11451567	11426797	99.78	90.1	1.46	10807313	94.58
CF238Q0270-1D1BXX1WXF1-N004JQ85	10887413	10875064	99.89	90.53	1.7	10209973	93.88
CF238Q0271-1D1BXX1WXF1-N004JQ85	9812793	9801085	99.88	90.6	1.18	9110110	92.95
CF238Q0272-1D1BXX1WXF1-N004JQ85	20914113	20867720	99.78	90	1.88	19516508	93.52
CF238R0119-1D1BXX1PXF1-N002JQ84	34982309	34951434	99.91	90	1.52	32750625	93.7
CF238T0174-1D1BXX2LXF1-N004JQ85	12134821	12125004	99.92	91.49	1.79	11451094	94.44
CF238T0176-1D1BXX2LXF1-N004JQ85	20060668	20033355	99.86	91.25	1.42	18933731	94.51
CF238U0199-1D1BXX1WXF1-N004JQ85	38071345	38033657	99.9	85.95	4.27	33355502	87.7
CF238V0034-1D1BXX2FXF1-N003L001	50000000	49931154	99.86	88.83	2.61	40897961	81.91
CF238V0111-1D1BXX2LXF1-N004JQ85	26486177	26456749	99.89	90.29	3.12	24892065	94.09
CF238V0112-1D1BXX2LXF1-N004JQ85	16572500	16561787	99.94	89.97	1.23	13769731	83.14
CF238V0116-1D1BXX2LXF1-N004JQ85	32595425	32556664	99.88	90.17	1.9	30344157	93.2
CF238V0120-1D1BXX2LXF1-N004JQ85	19114811	19091906	99.88	90.04	2.13	17905150	93.78
CF238V0121-1D1BXX2LXF1-N004JQ85	20487448	20474291	99.94	90.39	0.79	19056954	93.08
CF238V0122-1D1BXX2LXF1-N004JQ85	29552782	29511727	99.86	89.59	3.21	27710037	93.9
CF238W0201-1D1BXX1WXF1-N004JQ85	14021845	14008785	99.91	89.75	1.92	13119643	93.65
CF23910118-1D1BXX2LXF1-N004JQ85	32472542	32426750	99.86	86.09	3.22	30031302	92.61
CF23910122-1D1BXX2LXF1-N004JQ85	32783674	32717716	99.8	85.74	3.77	30527924	93.31
CF23910124-1D1BXX2LXF1-N004JQ85	33894162	33855855	99.89	88.18	3.66	31948329	94.37
CF23910146-1D1BXX2LXF1-N004JQ85	35608641	35566795	99.88	87.49	4.32	33683645	94.71
CF23920177-1D1BXX1MXF1-N002L001	14472996	14449398	99.84	92.24	9.96	10212760	70.68
CF23950120-1D1BXX1WXF1-N004JQ85	14434297	14351359	99.43	92.62	41.66	12227448	85.2
CF23950122-1D1BXX1WXF1-N004JQ85	20696121	20648645	99.77	91.13	10.75	18901234	91.54
CF23960172-1D1BXX2LXF1-N004JQ85	31299568	31259427	99.87	91.72	2.38	29432577	94.16
CF23980024-1D1BXX1MXF1-N002KX2P	12106847	12090852	99.87	90.44	9.17	5654119	46.76
CF23980080-1D1BXX2LXF1-N004JQ85	48805293	48740780	99.87	92.66	4.62	45757513	93.88
CF23980081-1D1BXX2LXF1-N004JQ85	50000000	49893543	99.79	91.23	4.05	47059585	94.32
CF23980082-1D1BXX2LXF1-N004JQ85	49749086	49634933	99.77	92.21	11.83	32107810	64.69
CF23980084-1D1BXX2LXF1-N004JQ85	47692012	47593936	99.79	91.38	3.8	44924893	94.39
CF239A0069-1D1BXX2LXF1-N004JQ85	49323473	49244996	99.84	87.62	3.88	46350091	94.12
CF239B0189-1D1BXX1YXF1-N005JQ07	50000000	49902263	99.8	90.76	1.93	46848748	93.88
CF239C0175-1D1BXX1WXF1-N004JQ85	17870797	17834458	99.8	93.34	2.47	16525004	92.66
CF239C0176-1D1BXX1WXF1-N004JQ85	26064579	26011196	99.8	93.06	3.42	24738208	95.11
CF239C0177-1D1BXX1WXF1-N004JQ85	19424169	19373461	99.74	91.79	1.56	17454748	90.1
CF239C0178-1D1BXX1WXF1-N004JQ85	17813878	17796195	99.9	93.6	1.1	16858634	94.73
CF239C0179-1D1BXX1WXF1-N004JQ85	25340994	25266677	99.71	91.66	4.11	21841199	86.44
CF239D0073-1D1BXX1NXF1-N002KX2P	26761930	26732396	99.89	90.23	1.46	24986165	93.47
CF239D0166-1D1BXX1WXF2-N004JQ42	15428518	15402476	99.83	91.56	1.18	14465064	93.91
CF239D0181-1D1BXX1YXF1-N005JQ07	50000000	49841614	99.68	93.4	2.96	46015460	92.32
CF239E0192-1D1BXX1WXF1-N004JQ85	17747267	17711950	99.8	92.22	3.09	16661527	94.07
CF239E0196-1D1BXX1WXF1-N004JQ85	16955285	16936608	99.89	93.35	1.08	16097570	95.05
CF239E0201-1D1BXX1WXF1-N004JQ85	6347347	6342766	99.93	92.79	0.59	5956100	93.9
CF239E0203-1D1BXX1WXF1-N004JQ85	27700442	27641811	99.79	91.92	3.78	26055927	94.26
CF239G0027-1D1BXX1WXF1-N004JQ85	39606780	39579915	99.93	92.33	1.07	36963786	93.39
CF239J0146-1D1BXX1WXF1-N004JQ85	30317817	30226247	99.7	91.88	2.69	28660804	94.82
CF239K0075-1D1BXX1UXF1-N003L001	24409535	24392598	99.93	85.18	1.55	20292312	83.19
CF239K0142-1D1BXX1WXF1-N004JQ85	16962528	16931889	99.82	89.42	2.18	15835956	93.53
CF239M0158-1D1BXX2BXF1-N005L001	27565785	27539274	99.9	95.7	27.38	26905033	97.7
CF239S0185-1D1BXX2LXF1-N004JQ85	38960042	38890471	99.82	91.12	2.85	36465269	93.76
CF239S0309-1D1BXX1ZXF1-N002JQ84	10877239	10865150	99.89	91.77	4.59	9631201	88.64
CF23A00061-1D1BXX2FXF1-N003L001	47869847	47784040	99.82	91.85	1.66	44612663	93.36
CF23A00062-1D1BXX2FXF1-N003L001	18309818	18289029	99.89	92.93	1.08	17410258	95.2
CF23A00127-1D1BXX2LXF1-N004JQ85	22985105	22959311	99.89	87.94	1.7	21439762	93.38
CF23A10158-1D1BXX1WXF1-N004JQ85	25838721	25762972	99.71	92.73	3.71	23598651	91.6
CF23A10159-1D1BXX1WXF1-N004JQ85	32953606	32925784	99.92	95.72	7.09	31652901	96.13
CF23A20210-1D1BXX2LXF1-N004JQ85	19380632	19361873	99.9	93.46	2.3	18421619	95.14
CF23A20211-1D1BXX2LXF1-N004JQ85	22145299	22094429	99.77	92.65	3.97	20839393	94.32
CF23A20213-1D1BXX2LXF1-N004JQ85	25354909	25311246	99.83	91.87	3.28	23843400	94.2
CF23A20217-1D1BXX2LXF1-N004JQ85	25708234	25659849	99.81	92.94	2.94	24256340	94.53
CF23A20235-1D1BXX2KXF1-N005JQ07	50000000	49953949	99.91	92.74	4	46780163	93.65
CF23A20294-1D1BXX1QXF1-N002JQ84	41868932	41826747	99.9	90.14	29.4	30570060	73.09
CF23A30150-1D1BXX1WXF1-N004JQ85	27323148	27290420	99.88	92.45	1.94	25660679	94.03
CF23A30152-1D1BXX1WXF1-N004JQ85	20522057	20481907	99.8	93.21	4.96	19533293	95.37
CF23A30153-1D1BXX1WXF1-N004JQ85	26229721	26143572	99.67	91.73	4.64	22878139	87.51
CF23A30155-1D1BXX1WXF1-N004JQ85	23197930	23164427	99.86	92.25	4.44	19081737	82.38
CF23A60084-1D1BXX1WXF1-N004JQ85	22208021	22191112	99.92	94.37	2.55	21317070	96.06
CF23A70158-1D1BXX2LXF1-N004JQ85	30138706	30092267	99.85	91.47	4.29	28132157	93.49
CF23A70161-1D1BXX2LXF1-N004JQ85	34839524	34810523	99.92	92.43	2.49	32949877	94.65
CF23A70218-1D1BXX2KXF1-N005JQ07	50000000	49943332	99.89	91.54	21.39	35534071	71.15
CF23A80391-1D1BXX1WXF1-N004JQ85	43909867	43794698	99.74	89.65	3.79	40836222	93.24
CF23A80397-1D1BXX1WXF1-N004JQ85	19742560	19727032	99.92	91.56	2.94	17980239	91.15
CF23A80398-1D1BXX1WXF1-N004JQ85	42626219	42528933	99.77	90.87	3.46	38581132	90.72
CF23A80401-1D1BXX1WXF1-N004JQ85	17652257	17612030	99.77	91.53	23.93	12885505	73.16
CF23A80472-1D1BXX1PXF1-N002JQ84	24092650	24064332	99.88	89.67	2.39	23019410	95.66
CF23A90044-1D1BXX1MXF1-N002L001	23696450	23683492	99.95	88.84	1.17	22144735	93.5
CF23A90057-1D1BXX1UXF1-N003L001	10125133	10111230	99.86	83.28	0.7	7824069	77.38
CF23A90129-1D1BXX1WXF1-N004JQ85	50000000	49878943	99.76	91.59	3.9	47312944	94.86
CF23AA0100-1D1BXX1MXF1-N002JQ84	40161486	39929604	99.42	90.38	6.51	35817399	89.7
CF23AC0125-1D1BXX1WXF1-N004JQ85	17228566	17185181	99.75	92.05	4.81	16207445	94.31
CF23AD0192-1D1BXX2LXF1-N004JQ85	20609821	20523289	99.58	88.58	4.51	19380898	94.43
CF23AD0193-1D1BXX2LXF1-N004JQ85	20734510	20711836	99.89	89.94	1.78	18760067	90.58
CF23AE0315-1D1BXX1WXF1-N004JQ85	13058996	13050315	99.93	89.98	1.77	12016264	92.08
CF23AE0318-1D1BXX1WXF1-N004JQ85	9100393	9095775	99.95	89.39	0.57	8188698	90.03
CF23AE0321-1D1BXX1WXF1-N004JQ85	16015352	15996883	99.88	90.29	2.1	15000735	93.77
CF23AE0322-1D1BXX1WXF1-N004JQ85	16246818	16225376	99.87	88.81	2.28	14334829	88.35
CF23AF0240-1D1BXX2LXF1-N004JQ85	21799479	21770753	99.87	91.81	1.56	20443898	93.91
CF23AF0243-1D1BXX2LXF1-N004JQ85	23467945	23430395	99.84	92.26	2.76	22199222	94.75
CF23AG0407-1D1BXX1WXF1-N004JQ85	31498907	31405482	99.7	90.94	3.67	29779112	94.82
CF23AG0413-1D1BXX1WXF1-N004JQ85	22930542	22839046	99.6	86.54	5.14	21172406	92.7
CF23AK0113-1D1BXX1WXF1-N004JQ85	28503702	28406526	99.66	93.45	4.66	26598382	93.63
CF23AK0115-1D1BXX1WXF1-N004JQ85	7328421	7261551	99.09	92.05	18.07	6513930	89.7
CF23AL0023-3C1BXX1MXF2-N002L001	16973168	16959402	99.92	92.6	1.02	16007668	94.39
CF23AL0024-8D6BXX1VXF1-N002L001	16944064	16937214	99.96	91.1	24.69	15590037	92.05
CF23AL0130-1D1BXX2LXF1-N004JQ85	25695358	25632323	99.75	91.24	2.89	24325278	94.9
CF23AL0136-1D1BXX2LXF1-N004JQ85	43947468	43833641	99.74	92.61	4.17	41678820	95.08
CF23AM0107-1D1BXX1WXF1-N004JQ85	24204455	24191624	99.95	87.92	1.13	22160037	91.6
CF23AM0109-1D1BXX1WXF1-N004JQ85	25956306	25937017	99.93	88	1.36	23337347	89.98
CF23AM0113-1D1BXX1WXF1-N004JQ85	18991479	18950275	99.78	84.59	8.15	16893568	89.15
CF23AM0186-1D1BXX1NXF4-N002JQ84	20175825	20142296	99.83	86.2	1.38	18740979	93.04
CF23AN0188-1D1BXX2LXF1-N004JQ85	50000000	49945194	99.89	90.09	3.8	47132909	94.37
CF23AP0169-1D1BXX1WXF1-N004JQ85	45380420	45282161	99.78	94.1	6.03	43069037	95.11
CF23AP0171-1D1BXX1WXF1-N004JQ85	20730128	20628694	99.51	91.42	7.65	19289063	93.51
CF23AS0143-1D1BXX1WXF1-N004JQ85	32323092	32272814	99.84	94.1	3.28	30867872	95.65
CF23AS0146-1D1BXX1WXF1-N004JQ85	34218148	34168827	99.86	93.95	3.49	32276881	94.46
CF23AT0118-1D1BXX2LXF1-N004JQ85	14144516	14103054	99.71	92.32	2.92	13358938	94.72
CF23AT0122-1D1BXX2LXF1-N004JQ85	22745072	22701781	99.81	92.3	4.12	21613179	95.2
CF23AT0127-1D1BXX2LXF1-N004JQ85	18577562	18530111	99.74	92.02	3.53	17622194	95.1
CF23AT0128-1D1BXX2LXF1-N004JQ85	16051155	16016926	99.79	91.58	3.49	15194717	94.87
CF23AT0134-1D1BXX2LXF1-N004JQ85	17674454	17646474	99.84	92.82	3.1	16811183	95.27
CF23AT0141-1D1BXX1YXF1-N005JQ07	45633048	45594413	99.92	90.65	1.95	40705282	89.28
CF23AV0151-1D1BXX2LXF1-N004JQ85	20446247	20413724	99.84	92.27	11.83	17994648	88.15
CF23AV0157-1D1BXX2LXF1-N004JQ85	34620087	34566131	99.84	92.54	6.28	32978314	95.41
CF23AV0159-1D1BXX2LXF1-N004JQ85	34508082	34439604	99.8	91.87	5.55	32709076	94.98
CF23B10164-1D1BXX1WXF1-N004JQ85	50000000	49911040	99.82	91.33	3.96	47069443	94.31
CF23B10222-1D1BXX1WXF1-N004JQ85	23318547	23298082	99.91	93.01	2.66	21852088	93.79
CF23B40042-1D1BXX2FXF1-N003L001	43233825	43201885	99.93	87.74	1.29	39748747	92.01
CF23B50152-1D1BXX1WXF1-N004JQ85	27221879	27158255	99.77	91.48	4.14	25642096	94.42
CF23B50154-1D1BXX1WXF1-N004JQ85	17945404	17911607	99.81	90.28	2.38	16465996	91.93
CF23B50156-1D1BXX1WXF1-N004JQ85	17765481	17713097	99.71	90.77	8.29	16626378	93.86
CF23B50256-1D1BXX1VXF1-N002JQ84	33626294	33601007	99.92	88.5	3.58	29111687	86.64
CF23B60115-1D1BXX2LXF1-N004JQ85	11461732	11440622	99.82	86.45	2.97	10182098	89
CF23B60116-1D1BXX2LXF1-N004JQ85	11442907	11432877	99.91	87.17	1.25	9941747	86.96
CF23B60121-1D1BXX2LXF1-N004JQ85	18383325	18366919	99.91	87.14	2.22	15979048	87
CF23B60122-1D1BXX2LXF1-N004JQ85	13252226	13240872	99.91	87.44	1.87	11185012	84.47
CF23B60126-1D1BXX2LXF1-N004JQ85	12703541	12694707	99.93	88.04	0.85	11175392	88.03
CF23B60127-1D1BXX2LXF1-N004JQ85	12008019	11997511	99.91	87.2	1.23	8526409	71.07
CF23B60208-1D1BXX1PXF1-N002L001	17615783	17598557	99.9	86.83	1.93	15655915	88.96
CF23B60209-8D6BXX1VXF1-N002L001	20886406	20877377	99.96	90.19	81.32	8531233	40.86
CF23B70172-1D1BXX1WXF1-N004JQ85	37303363	37246825	99.85	92.1	1.71	34923821	93.76
CF23B80044-1D1BXX2FXF1-N003L001	46820298	46789234	99.93	93.43	1.28	44520232	95.15
CF23B80137-1D1BXX2LXF1-N004JQ85	34000337	33960222	99.88	90	2.88	31614218	93.09
CF23B80138-1D1BXX2LXF1-N004JQ85	21815723	21793569	99.9	89.97	1.19	19947335	91.53
CF23B80154-1D1BXX2LXF1-N004JQ85	23482142	23457896	99.9	90.47	1.28	21866878	93.22
CF23B80156-1D1BXX2LXF1-N004JQ85	30184368	30154218	99.9	90.35	1.58	28292678	93.83
CF23B80157-1D1BXX2LXF1-N004JQ85	27177483	27129601	99.82	89.37	2.51	25634283	94.49
CF23B80258-1D1BXX1VXF1-N002JQ84	26305173	26249495	99.79	91.2	1.88	24826680	94.58
CF23BA0235-1D1BXX2BXF1-N005JQ07	16678371	16664977	99.92	91.51	39.37	15821877	94.94
CF23BB0052-1D1BXX1UXF1-N003L001	50000000	49950858	99.9	90.89	1.59	46016360	92.12
CF23BB0056-1D1BXX1UXF1-N003L001	50000000	49890554	99.78	91.91	2.71	46082169	92.37
CF23BB0169-1D1BXX2LXF1-N004JQ85	24430396	24385751	99.82	90.92	2.44	23114778	94.79
CF23BB0288-3C1BXX1NXF1-N002JQ84	11443483	11436441	99.94	90.81	0.65	10571491	92.44
CF23BD0088-1D1BXX1UXF1-N003L001	29566015	29537172	99.9	91.33	7.33	15807063	53.52
CF23BD0119-1D1BXX1MXF1-N002JQ25	26412122	26394459	99.93	92.15	1.76	25180234	95.4
CF23BD0120-8D6BXX1PXF1-N002JQ25	16203906	16193801	99.94	89.81	29.52	14328137	88.48
CF23BD0292-1D1BXX2LXF1-N004JQ85	26125363	26084326	99.84	90.39	2.1	24510891	93.97
CF23BD0293-1D1BXX2LXF1-N004JQ85	14321470	14312223	99.94	90.78	0.58	13333614	93.16
CF23BE0054-1D1BXX1UXF1-N003L001	50000000	49927604	99.86	91.95	6.79	34663465	69.43
CF23BE0108-1D1BXX1WXF1-N004JQ85	50000000	49906500	99.81	92.38	4.24	46735288	93.65
CF23BE0112-1D1BXX1WXF1-N004JQ85	35283004	35220963	99.82	90.6	3.18	33078479	93.92
CF23BE0114-1D1BXX1WXF1-N004JQ85	26568546	26537745	99.88	91.47	3.78	24816048	93.51
CF23BK0134-1D1BXX2LXF1-N004JQ85	11363670	11305419	99.49	89.01	3.93	10497150	92.85
CF23BK0135-1D1BXX2LXF1-N004JQ85	33038812	32981532	99.83	90.19	2.17	30803763	93.4
CF23BK0136-1D1BXX2LXF1-N004JQ85	26536054	26511887	99.91	90.85	1.73	24617821	92.86
CF23BK0138-1D1BXX2LXF1-N004JQ85	21691294	21668189	99.89	91.26	3.34	18864043	87.06
CF23BK0139-1D1BXX2LXF1-N004JQ85	36728417	36693518	99.9	91.09	1.42	33291825	90.73
CF23BL0025-3C1BXX1MXF1-N002L001	22917761	22909386	99.96	90.98	0.4	21190581	92.5
CF23BL0114-1D1BXX2KXF1-N005KX4V	50000000	49956229	99.91	90.34	1.05	46550927	93.18
CF23BL0115-8D6BXX2KXF1-N005KX4V	36154813	36123090	99.91	90.53	63.98	25194368	69.75
CF23BM0102-1D1BXX2LXF1-N004JQ85	23080036	23042933	99.84	93.55	2.47	22013019	95.53
CF23BM0105-1D1BXX2LXF1-N004JQ85	27807494	27761432	99.83	93.36	3.17	26714290	96.23
CF23BM0108-1D1BXX2LXF1-N004JQ85	28696207	28631565	99.77	92.38	2.92	27283541	95.29
CF23BM0110-1D1BXX2LXF1-N004JQ85	26864636	26784278	99.7	91.83	3.84	25433076	94.96
CF23BM0113-1D1BXX2LXF1-N004JQ85	24791372	24750810	99.84	93.32	1.72	23716220	95.82
CF23BM0137-1D1BXX2KXF1-N005JQ94	50000000	49917846	99.84	91.36	1.63	47037938	94.23
CF23BQ0097-1D1BXX1WXF1-N004JQ85	14966578	14956720	99.93	92.05	1.01	14018463	93.73
CF23BQ0099-1D1BXX1WXF1-N004JQ85	24961731	24926466	99.86	92.75	2.28	23638524	94.83
CF23BR0208-1D1BXX2LXF1-N004JQ85	17054573	17038289	99.9	88.94	1.12	15339978	90.03
CF23BS0086-1D1BXX1WXF1-N004JQ85	27620992	27575900	99.84	95.48	3.1	26517088	96.16
CF23BS0087-1D1BXX1WXF1-N004JQ85	36944228	36862837	99.78	93.33	3.3	34556042	93.74
CF23BS0088-1D1BXX1WXF1-N004JQ85	30299629	30233781	99.78	94.7	2.51	28741692	95.06
CF23BS0089-1D1BXX1WXF1-N004JQ85	19436369	19402912	99.83	94.21	1.86	18502434	95.36
CF23BS0097-1D1BXX1WXF1-N004JQ85	22025893	21979409	99.79	94.08	2.58	20825850	94.75
CF23BS0176-1D1BXX1PXF1-N002JQ84	29685144	29613643	99.76	91.69	1.73	27159665	91.71
CF23BT0117-1D1BXX2LXF1-N004JQ42	14032778	14003269	99.79	93.68	1.46	13422857	95.86
CF23BU0063-1D1BXX1WXF1-N004JQ85	21617623	21586034	99.85	94.29	2.13	20738239	96.07
CF23BU0064-1D1BXX1WXF1-N004JQ85	19497452	19468615	99.85	93.48	2.73	16396744	84.22
CF23BU0065-1D1BXX1WXF1-N004JQ85	40254016	40157304	99.76	94.12	3.26	38219302	95.17
CF23BU0068-1D1BXX1WXF1-N004JQ85	22106249	22069593	99.83	93.76	2.18	21065262	95.45
CF24080052-1F1BXX2P1F1-N002L001	50000000	49989903	99.98	95.52	22.86	25484891	50.98
CF24090075-1F1BXX2B1F1-N005KX4V	19901394	19891601	99.95	94.49	17.97	19305243	97.05
CF240A0049-1F1BXX2Q1F1-N002L001	50000000	49980893	99.96	96.91	7.32	48738940	97.52
CF240C0007-1F1BXX2Q1F1-N002L001	50000000	49991676	99.98	87.39	7.03	46556024	93.13
CF240C0009-1F1BXX2Q1F1-N002L001	50000000	49993885	99.99	87.93	7.37	47938695	95.89
CF240E0188-1F1BXX2Q1F1-N002JQ03	36755212	36739025	99.96	95.51	10.15	32962816	89.72
CF240G0156-1F1BXX1N1F2-N002JQ52	24065285	24057784	99.97	95.35	4.39	22258188	92.52
CF240P0015-1F1DXX2P1F1-N002L001	33891466	33856099	99.9	95.92	20.07	26870204	79.37
CF240Q0202-1F1DXX2P1F1-N002KX54	19549482	19482506	99.66	94.47	10.34	16955080	87.03
CF240U0146-1F1DXX2B1F1-N005L001	19006853	18981615	99.87	96.94	11.01	16975603	89.43
CF240V0195-1F1DXX2Q1F1-N002JQ03	15101730	15075638	99.83	95.62	3.96	14899600	98.83
CF240W0192-1F1DXX2P1F1-N002JQ03	17854195	17831305	99.87	93.79	5.91	17473426	97.99
CF24100144-1D1BXX1W1F1-N004JQ85	13425347	13380987	99.67	87.43	2.38	11564574	86.43
CF24100149-1D1BXX1W1F1-N004JQ85	20604306	20582451	99.89	87.95	1.06	18184699	88.35
CF24100151-1D1BXX1W1F1-N004JQ85	12395178	12357260	99.69	87.46	11.99	6183692	50.04
CF24100153-1D1BXX1W1F1-N004JQ85	20877445	20855385	99.89	87.88	3.63	15576267	74.69
CF24100155-1D1BXX1W1F1-N004JQ85	23985616	23957922	99.88	87.53	1.18	20960091	87.49
CF24120274-1D1BXX1W1F1-N004JQ85	28920531	28872964	99.84	93.46	2.74	27044983	93.67
CF24130127-1D1BXX2L1F1-N004JQ85	43844877	43790214	99.88	90.57	3.11	41224445	94.14
CF24130129-1D1BXX2L1F1-N004JQ85	29371836	29331461	99.86	89.26	1.72	27131816	92.5
CF24140160-1D1BXX1W1F1-N004JQ85	24534253	24493315	99.83	93.18	2.3	22291014	91.01
CF24140166-1D1BXX1W1F1-N004JQ85	13060157	13035205	99.81	93.21	1.98	12329922	94.59
CF24140240-1D1BXX1N1F1-N002KX54	14689244	14674382	99.9	89.78	1.22	13362655	91.06
CF24150099-1D1BXX2FXF1-N003L001	48619201	48577781	99.91	91.94	1.35	45699459	94.07
CF24150100-8D6BXX2FXF1-N003L001	25962305	25942415	99.92	90.39	33.06	23650591	91.17
CF24150115-1D1BXX2FXF1-N003L001	50000000	49960810	99.92	91.87	1.23	46799138	93.67
CF24150116-8D6BXX2FXF1-N003L001	23760323	23745882	99.94	91.22	75.01	15444564	65.04
CF24150134-1D1BXX2FXF1-N003L001	50000000	49933219	99.87	91.88	2.28	47340486	94.81
CF24150170-1D1BXX2L1F1-N004JQ85	39230671	39181468	99.87	94.76	4.66	38012139	97.02
CF24150171-1D1BXX2L1F1-N004JQ85	20388134	20355647	99.84	92.16	1.88	19215520	94.4
CF24150174-1D1BXX2L1F1-N004JQ85	22025855	22003048	99.9	93.45	1.9	20812639	94.59
CF24150176-1D1BXX2L1F1-N004JQ85	22443642	22422876	99.91	92.14	0.99	21079759	94.01
CF24180111-1D1BXX1W1F1-N004JQ85	34513946	34415079	99.71	94.54	3.57	32649980	94.87
CF24190117-1D1BXX2L1F1-N004JQ85	30475816	30407002	99.77	89.35	1.94	28420877	93.47
CF24190119-1D1BXX2L1F1-N004JQ85	30636800	30572884	99.79	90.64	2.32	29172606	95.42
CF24190120-1D1BXX2L1F1-N004JQ85	40537705	40475553	99.85	89.6	3.1	38235843	94.47
CF241A0237-1D1BXX1W1F1-N004JQ85	10877376	10785363	99.15	91.19	3.95	10064206	93.31
CF241A0238-1D1BXX1W1F1-N004JQ85	50000000	49911351	99.82	91.54	3.65	46593971	93.35
CF241A0239-1D1BXX1W1F1-N004JQ85	50000000	49912868	99.83	92.74	2.39	47554851	95.28
CF241A0413-1D1BXX1L1F1-N002JQ84	10400455	10392096	99.92	91.06	1.14	9726785	93.6
CF241B0081-1D1BXX2F1F1-N003L001	32134159	31975206	99.51	89.94	3.85	29598867	92.57
CF241B0143-1D1BXX2L1F1-N004JQ85	15745745	15709523	99.77	88.98	8.6	9568145	60.91
CF241B0145-1D1BXX2L1F1-N004JQ85	10826923	10781147	99.58	87.28	4.51	9113389	84.53
CF241B0292-1D1BXX1L1F1-N002JQ84	21743734	21718686	99.88	90.48	1.79	20119639	92.64
CF241E0086-1D1BXX1W1F1-N004JQ85	29629581	29587770	99.86	87.56	1.27	26361059	89.09
CF241E0116-1D1BXX1W1F1-N004JQ85	26875298	26847160	99.9	88.65	1.14	24163457	90
CF241F0111-1D1BXX2L1F1-N004JQ85	38761353	38652129	99.72	92.31	7.43	32949789	85.25
CF241F0328-3C1BXX1P1F1-N002JQ84	13052436	13043088	99.93	89.85	0.75	11807411	90.53
CF241F0352-3C1BXX1P1F1-N002JQ84	10641975	10636172	99.95	89.48	0.28	9553232	89.82
CF241F0353-8D6BXX1N1F1-N002JQ84	14361944	14356092	99.96	90.39	47.81	10546691	73.46
CF241G0205-1D1BXX1W1F1-N004JQ85	28735748	28617005	99.59	90.88	2.1	26808870	93.68
CF241G0207-1D1BXX1W1F1-N004JQ85	31068246	30952723	99.63	89.23	21.11	8677018	28.03
CF241H0048-1D1BXX2F1F1-N003L001	24845792	24801093	99.82	85.24	3.63	22073286	89
CF241H0049-8D6BXX2F1F1-N003L001	8993341	8989779	99.96	86.75	21.01	7898742	87.86
CF241J0163-1D1BXX1W1F1-N004JQ85	13258792	13223118	99.73	89.6	34.37	11862917	89.71
CF241J0172-1D1BXX1W1F1-N004JQ85	6830791	6809468	99.69	88.57	35.48	5929396	87.08
CF241M0061-1D1BXX1W1F1-N004JQ85	10167062	10151038	99.84	91.52	1.01	9323003	91.84
CF241M0067-1D1BXX1W1F1-N004JQ85	17231512	17210310	99.88	91.06	1.07	15851376	92.1
CF241M0071-1D1BXX1W1F1-N004JQ85	15038877	14978044	99.6	89.72	4.02	13819234	92.26
CF241N0115-1D1BXX2L1F1-N004JQ85	17308705	17281635	99.84	89.74	6.86	10083721	58.35
CF241P0095-1D1BXX1W1F1-N004JQ85	49057403	49008045	99.9	90.13	1.26	45015171	91.85
CF241P0100-1D1BXX1W1F1-N004JQ85	44328461	44174871	99.65	89.4	2.69	39612446	89.67
CF241P0101-1D1BXX1W1F1-N004JQ85	30285584	30259330	99.91	89.82	1.22	26604592	87.92
CF241P0102-1D1BXX1W1F1-N004JQ85	37005196	36957297	99.87	90.07	1.56	33906974	91.75
CF241P0193-1D1BXX1Q1F1-N002JQ84	26456213	26303728	99.42	85.53	2.98	24406087	92.79
CF241Q0025-1D1BXX1M1F1-N002L001	50000000	49888364	99.78	92.82	7.63	43584986	87.37
CF241Q0096-1D1BXX2L1F1-N004JQ85	42845850	42798565	99.89	92.27	24.92	9782490	22.86
CF241Q0097-1D1BXX2L1F1-N004JQ85	45819705	45626524	99.58	91.48	4.65	42200254	92.49
CF241R0055-1D1BXX1U1F1-N003L001	50000000	49915148	99.83	88.74	1.49	46825933	93.81
CF241R0056-8F6BXX1U1F1-N003L001	37242940	37222056	99.94	88.61	8.83	34589715	92.93
CF241R0175-1D1BXX1W1F1-N004JQ85	20713755	20678932	99.83	90.23	0.85	18941248	91.6
CF241R0179-1D1BXX1W1F1-N004JQ85	16866842	16810788	99.67	91.21	4.09	12967786	77.14
CF241R0218-1D1BXX1W1F1-N004JQ85	17214244	17170202	99.74	90.26	6	11545504	67.24
CF241U0087-1D1BXX2B1F1-N005L001	17062358	17047572	99.91	95.02	25.99	16831809	98.73
CF241V0232-3C1BXX1W1F2-N004JQ85	16980775	16963083	99.9	87.19	0.69	14905592	87.87
CF241V0269-1D1BXX2K1F1-N005JQ07	31442964	31373137	99.78	88.58	2.48	29667996	94.56
CF241W0127-1D1BXX1W1F1-N004JQ85	21624935	21586171	99.82	87.4	22.82	11797777	54.65
CF24210118-1D1BXX2L1F1-N004JQ85	14973399	14887540	99.43	91.36	7.77	12218889	82.07
CF24240085-1D1BXX1W1F1-N004JQ85	19206967	19150344	99.71	92.13	7.57	14904519	77.83
CF24250215-1D1BXX2K1F1-N005JQ07	36841336	36757749	99.77	90.4	4.72	33238420	90.43
CF24280161-1E1BXX1P1F1-N002L001	16441907	16427493	99.91	90.67	1.76	15280413	93.02
CF242E0058-1E1BXX1M1F1-N002JQ84	27062313	27027278	99.87	93.08	4.16	25611216	94.76
CF242L0123-1D1BXX2L1F1-N004JQ85	29122608	29079112	99.85	92.97	1.53	27753504	95.44
CF242L0136-1D1BXX2B1F1-N005JQ07	17123867	17104831	99.89	92.55	32.03	16730340	97.81
CF242L0153-1D1BXX1N1F1-N002JQ25	26145640	26120405	99.9	93.56	3.03	24287666	92.98
CF242N0187-1D1BXX1W1F1-N004JQ85	10443487	10406104	99.64	84.38	3.15	8410999	80.83
CF242N0188-1D1BXX1W1F1-N004JQ85	29171533	29137076	99.88	87.8	6.59	21074411	72.33
CF242N0255-1D1BXX1M1F1-N002L001	13822683	13766223	99.59	88.08	3.87	12661308	91.97
CF242N0256-8D6BXX1Q1F1-N002L001	22722590	22710354	99.95	91.37	52.29	16193547	71.3
CF242R0090-1D1BXX2L1F1-N004JQ85	27099518	27075855	99.91	92.79	1.39	25456404	94.02
CF242R0092-1D1BXX2L1F1-N004JQ85	50000000	49878081	99.76	93.01	12.98	44552460	89.32
CF242R0093-1D1BXX2L1F1-N004JQ85	37280631	37180682	99.73	93.48	2.63	35123004	94.47
CF242S0131-1D1BXX1W1F1-N004JQ85	19082781	19066121	99.91	87.57	1.94	9414514	49.38
CF242S0132-1E1BXX1W1F1-N004JQ85	17947545	17921242	99.85	88.42	1.66	15452200	86.22
CF242S0272-1D1BXX1N1F1-N002JQ84	8954283	8945472	99.9	83.67	3.09	7002912	78.28
CF242T0219-1D1BXX2L1F1-N004JQ85	17831256	17787620	99.76	90.25	2.98	13644768	76.71
CF242U0114-1D1BXX1W1F1-N004JQ85	24377813	24340726	99.85	93.02	8.9	15107171	62.07
CF242U0122-1D1BXX1W1F1-N004JQ85	16481993	16398814	99.5	92.73	5.77	13829764	84.33
CF242U0125-1D1BXX1W1F1-N004JQ85	22952481	22896731	99.76	92.25	2.31	20687696	90.35
CF242U0126-1E1BXX1W1F1-N004JQ85	19398253	19223843	99.1	92.21	22.57	17447709	90.76
CF24310091-1D1BXX1W1F1-N004JQ85	28844919	28819751	99.91	91.55	1.31	26642584	92.45
CF24310094-1D1BXX1W1F1-N004JQ85	7806184	7783414	99.71	91.84	3.96	6175180	79.34
CF24310096-1D1BXX1W1F1-N004JQ85	30353332	30299386	99.82	91.59	51.37	17173882	56.68
CF24310145-1D1BXX1W1F1-N004JQ85	50000000	49914256	99.83	91.89	14.1	9648366	19.33
CF24310150-1D1BXX1W1F1-N004JQ85	29018338	28974697	99.85	91.66	10.24	6396948	22.08
CF24310152-1D1BXX1W1F1-N004JQ85	25365049	25338399	99.89	92.05	5.77	22534926	88.94
CF24310155-1D1BXX1W1F1-N004JQ85	11843536	11749601	99.21	90.05	10.04	10720637	91.24
CF24310159-1D1BXX1W1F1-N004JQ85	23146209	23114289	99.86	90.88	37.16	12754078	55.18
CF24310160-1D1BXX1W1F1-N004JQ85	19615122	19591518	99.88	91.15	2.12	14939566	76.26
CF24310181-1D1BXX1W1F1-N004JQ42	25072267	24962792	99.56	88.52	2.19	22924246	91.83
CF24340142-1D1BXX1W1F1-N004JQ85	25818009	25781218	99.86	92.65	2.99	23229034	90.1
CF24350067-1D1BXX1M1F1-N002L001	50000000	49765207	99.53	88.84	7.16	45208482	90.84
CF24350141-1D1BXX2L1F1-N004JQ85	23414136	23368682	99.81	92.15	2.56	22210898	95.05
CF24360161-1D1BXX1W1F1-N004JQ85	24428200	24309756	99.52	87.42	6.19	22389630	92.1
CF24360163-1D1BXX1W1F1-N004JQ85	14945444	14831208	99.24	86.97	5.78	13682705	92.26
CF24360164-1D1BXX1W1F1-N004JQ85	33595101	33524480	99.79	88.7	8.49	31042222	92.6
CF24360168-1D1BXX1W1F1-N004JQ85	15702105	15659299	99.73	89.39	3.97	14127342	90.22
CF24360175-1E1BXX1W1F1-N004JQ85	13246136	13185756	99.54	85.89	4.29	11878506	90.09
CF24360180-1E1BXX1W1F1-N004JQ85	14608593	14550669	99.6	87.45	6.46	13507126	92.83
CF24360275-1D1BXX2K1F1-N005JQ07	20154863	20118965	99.82	89.15	1.44	18513593	92.02
CF24360387-1D1BXX1P1F1-N002JQ84	22477355	22460404	99.92	88.49	1.13	20515886	91.34
CF24370137-1D1BXX2L1F1-N004JQ85	35963144	35927033	99.9	91.78	2.2	34150307	95.05
CF24370138-1D1BXX2K1F1-N005JQ79	48462765	48263257	99.59	90.18	3.34	45417479	94.1
CF24370140-1D1BXX2K1F1-N005JQ07	50000000	49854904	99.71	90.59	2.64	46418207	93.11
CF24370142-1D1BXX2L1F1-N004JQ85	44648877	44571104	99.83	91.03	4.46	41327182	92.72
CF24380034-8F6BXX2B1F1-N005JQ79	6911874	6909073	99.96	93.68	79.72	6034364	87.34
CF24380253-1D1BXX2L1F1-N004JQ85	28330500	28261362	99.76	91.06	3.74	26021708	92.08
CF24380254-1D1BXX2L1F1-N004JQ85	11367723	11342014	99.77	91.42	2.13	9914846	87.42
CF24380255-1D1BXX2L1F1-N004JQ85	21326950	21306602	99.9	91.26	0.92	19951422	93.64
CF24380256-1D1BXX2L1F1-N004JQ85	6399820	6389107	99.83	90.25	0.74	5906713	92.45
CF24380259-1D1BXX2L1F1-N004JQ85	12175834	11989183	98.47	87.85	4.93	10955154	91.38
CF24380266-1D1BXX2L1F1-N004JQ85	18929158	18894272	99.82	90.36	1.47	17488832	92.56
CF24380270-1E1BXX2L1F1-N004JQ85	6865175	6757980	98.44	91.14	3.21	6312228	93.4
CF243A0042-1D1BXX2L1F1-N004JQ85	13595087	13392271	98.51	89.81	9.53	5690463	42.49
CF243A0044-1D1BXX2L1F1-N004JQ85	50000000	49947835	99.9	93.11	39.64	14857430	29.75
CF243B0312-1D1BXX2L1F1-N004JQ85	35103130	34910436	99.45	91.43	13.83	27236779	78.02
CF243C0128-1D1BXX2B1F1-N005KX4V	20802547	20739270	99.7	94.91	20.83	20338295	98.07
CF243C0131-1D1BXX1W1F1-N004JQ85	30070474	30013541	99.81	92.28	16.46	16388811	54.6
CF243C0134-1D1BXX1W1F1-N004JQ85	32337335	32277995	99.82	92.21	3.99	28297905	87.67
CF243C0137-1D1BXX1W1F1-N004JQ85	14807899	14791914	99.89	93.13	1.43	14083023	95.21
CF243C0142-1D1BXX1W1F1-N004JQ85	11246275	11222466	99.79	93.24	10.68	8612986	76.75
CF243C0146-1D1BXX1W1F1-N004JQ85	26457455	26408875	99.82	91.2	1.42	24372371	92.29
CF243E0138-1D1BXX1W1F2-N004JQ85	30952264	30917263	99.89	92.87	2.05	28967840	93.69
CF243E0139-1D1BXX1W1F2-N004JQ85	28977361	28894259	99.71	92.22	6.01	26311019	91.06
CF243E0144-1E1BXX2D1F1-N004JQ85	12362314	12343091	99.84	87.06	68.2	8667713	70.22
CF243H0100-1D1BXXJ41F1-N008JQ84	50000000	49929333	99.86	90.17	2.49	46467478	93.07
CF243H0129-1D1BXX1W1F1-N004JQ85	22675544	22596251	99.65	91.4	4.5	20468571	90.58
CF243J0137-3C1BXX1W1F2-N004JQ85	9805012	9757214	99.51	94.63	1.77	9366180	95.99
CF243K0331-1D1BXX1W1F1-N004JQ85	31019770	30977571	99.86	94.81	1.94	29431742	95.01
CF243K0333-1E1BXX1W1F1-N004JQ85	19116344	19094118	99.88	95.76	3.25	18532332	97.06
CF243K0344-1D1BXX1W1F1-N004JQ85	32339826	32283332	99.83	95.36	4.85	30130883	93.33
CF243K0373-1D1BXX1W1F1-N004JQ85	23997872	23960919	99.85	96.08	2.51	23168341	96.69
CF243L0140-1D1BXX1W1F1-N004JQ85	33043891	32940720	99.69	94.09	4.93	30978675	94.04
CF243L0189-1E1BXX2K1F1-N005JQ07	15358093	15288588	99.55	78.06	4.58	12062408	78.9
CF243M0157-1D1BXX2L1F1-N004JQ85	18362644	18345371	99.91	93.71	0.89	17529972	95.56
CF243M0159-1D1BXX2L1F1-N004JQ85	30940076	30886072	99.83	93.81	8.22	26363528	85.36
CF243M0161-1D1BXX2L1F1-N004JQ85	27747726	27614259	99.52	90.8	14.12	15260811	55.26
CF243M0164-1E1BXX2L1F1-N004JQ85	21679547	21636907	99.8	93.79	2.53	20817006	96.21
CF243Q0105-1D1BXX2L1F1-N004JQ85	46855586	46778828	99.84	92.26	8.48	40549446	86.68
CF243Q0106-1D1BXX2L1F1-N004JQ85	23246634	23185590	99.74	89.39	17.72	6826743	29.44
CF243R0132-1D1BXX1W1F1-N004JQ85	15721914	15666461	99.65	91.49	18.35	6421145	40.99
CF243R0135-1D1BXX1W1F1-N004JQ85	33883621	33817826	99.81	93.93	17.07	20936885	61.91
CF243S0177-1D1BXX2L1F1-N004JQ85	16768411	16727309	99.75	93.64	3.38	15580887	93.15
CF243S0178-1D1BXX2L1F1-N004JQ85	34341580	34319824	99.94	92.96	23.1	12210028	35.58
CF243S0184-1D1BXX2L1F1-N004JQ85	35059108	34990505	99.8	92.17	1.97	32849075	93.88
CF243S0185-1E1BXX2L1F1-N004JQ85	34396657	34349233	99.86	93.58	4.25	33063674	96.26
CF243S0186-1E1BXX2L1F1-N004JQ85	32788072	32743891	99.87	93.39	3.69	30159755	92.11
CF243T0044-1D1BXX1W1F1-N004JQ42	32881983	32820545	99.81	91.44	26.42	23463869	71.49
CF243T0106-1D1BXX1W1F1-N004JQ85	25526347	25507421	99.93	92.35	11.64	6947132	27.24
CF243U0109-1D1BXXJ41F1-N008JQ84	50000000	49933501	99.87	90.65	1.47	46905609	93.94
CF243U0241-1E1BXX1W1F1-N004JQ85	25828367	25764461	99.75	91	3.01	23735997	92.13
CF243U0247-3C1BXX2L1F2-N004JQ85	50000000	49961363	99.92	93.93	0.87	47181739	94.44
CF243U0248-1D1BXX1W1F1-N004JQ85	15754901	15683581	99.55	88.14	1.96	14326499	91.35
CF243U0250-1D1BXX1W1F1-N004JQ85	22888319	22788435	99.56	88.01	5.18	18006281	79.01
CF243U0252-1D1BXX1W1F1-N004JQ85	12839919	12788502	99.6	86.61	2.72	11220965	87.74
CF24400568-1D1BXX2L1F1-N004JQ85	50000000	49937419	99.87	94.77	3.25	47480209	95.08
CF24400571-1E1BXX2L1F1-N004JQ85	8886684	8793343	98.95	94.5	11.81	8397429	95.5
CF24400582-1D1BXX2L1F1-N004JQ85	13526304	13422687	99.23	93.84	11.93	11046902	82.3
CF24410057-1D1BXX2K1F1-N005KX4V	50000000	49966019	99.93	90.05	16.47	28623120	57.29
CF24410058-8F6BXX2K1F1-N005KX4V	32890251	32872292	99.95	89.09	55.01	22834974	69.47
CF24420199-1D1BXX2L1F1-N004JQ85	38075931	37999419	99.8	93.54	2.97	35489929	93.4
CF24420206-1D1BXX2L1F1-N004JQ85	24788913	24758176	99.88	94.55	1.49	23462136	94.77
CF24430146-1D1BXX2L1F1-N004JQ85	19963502	19937577	99.87	93.37	1.87	18494323	92.76
CF24430147-1E1BXX2L1F1-N004JQ85	27413329	27370561	99.84	94.49	3.65	26399776	96.45
CF24430153-1D1BXX2L1F1-N004JQ85	21618236	21584751	99.85	93.45	7.46	17234862	79.85
CF24430155-1D1BXX2L1F1-N004JQ85	31086233	31025992	99.81	94.81	2.64	29712728	95.77
CF24460032-1D1BXX1M1F1-N002JQ84	33305604	33285022	99.94	89.4	0.79	30006187	90.15
CF24480105-1E1BXX2L1F1-N004JQ85	6927034	6864478	99.1	95.94	17.17	6491225	94.56
CF244A0147-1D1BXX1W1F1-N004JQ85	50000000	49931384	99.86	95.3	3.31	48293649	96.72
CF244A0152-1D1BXX1W1F1-N004JQ85	34980459	34914946	99.81	93.92	2.85	32155081	92.1
CF244B0107-1D1BXXJ41F1-N008JQ84	16373002	16344495	99.83	87.27	3.05	14289561	87.43
CF244B0118-1D1BXX2L1F1-N004JQ85	36856721	36810115	99.87	96.92	1.93	35580054	96.66
CF244B0121-1D1BXX2L1F1-N004JQ85	50000000	49934666	99.87	97.01	23.04	43660168	87.43
CF244F0626-1D1BXX1W1F1-N004JQ85	13872893	13758299	99.17	94.83	3.61	12858707	93.46
CF244F0628-1D1BXX1W1F1-N004JQ85	9770930	9714792	99.43	94.07	3.13	9199120	94.69
CF244F0629-1D1BXX1W1F1-N004JQ85	31646720	31584253	99.8	94.76	4.38	29169599	92.35
CF244G0025-1D1BXX1M1F1-N002KX54	50000000	49948906	99.9	91.61	9.63	44114347	88.32
CF244G0178-1E1BXX2L1F1-N004JQ85	50000000	49943340	99.89	95.35	3.75	46932755	93.97
CF244G0185-1D1BXX2L1F1-N004JQ85	11677368	11662141	99.87	95.22	2.11	11193234	95.98
CF244H0085-1D1BXX2L1F2-N004JQ85	44157207	43988768	99.62	93.36	5.37	39790994	90.46
CF244J0083-1D1BXX2L1F1-N004JQ85	49730800	49668545	99.87	94.26	1.56	47130536	94.89
CF244J0084-1E1BXX2L1F1-N004JQ85	50000000	49928189	99.86	94.69	3.66	48022982	96.18
CF244J0086-1D1BXX2L1F1-N004JQ85	50000000	49926778	99.85	93.91	1.57	47274761	94.69
CF244K0034-1D1BXX2F1F1-N003L001	50000000	49968731	99.94	89.03	0.63	46339343	92.74
CF244K0035-8F6BXX2F1F1-N003L001	50000000	49962974	99.93	87.98	24.42	44713364	89.49
CF244M0019-1D1BXXJ41F1-N008JQ84	50000000	49931482	99.86	88.23	1.42	45597148	91.32
CF244M0023-1D1BXXJ41F1-N008JQ84	50000000	49934683	99.87	88.53	1.84	43264023	86.64
CF244M0057-1D1BXX1W1F1-N004JQ85	26226417	26119624	99.59	92.85	10.24	23282349	89.14
CF244M0091-1E1BXX1M1F1-N002L001	27800946	27769176	99.89	91.33	6.76	24067994	86.67
CF244P0030-1D1BXX1M1F1-N002JQ25	49345919	49264418	99.83	90.93	1.97	45591171	92.54
CF244P0031-8D6BXX1N1F1-N002JQ25	9193602	9187583	99.93	88.07	51.74	6604735	71.89
CF244P0104-1D1BXX1W1F1-N004JQ85	48651473	48559365	99.81	93.24	3.42	45955717	94.64
CF244P0106-1D1BXX1W1F1-N004JQ85	34122951	34075947	99.86	91.97	13.9	28928612	84.89
CF244P0107-1D1BXX1W1F1-N004JQ85	28145518	28118886	99.91	93.53	1.74	26899011	95.66
CF244Q0086-1D1BXXJ41F1-N008JQ84	47005178	46949089	99.88	87.62	1.13	42642789	90.83
CF244R0118-1D1BXX1W1F1-N004JQ85	42929743	42827443	99.76	92.49	5.99	37492940	87.54
CF244R0119-1D1BXX1W1F1-N004JQ85	12309312	12255771	99.57	91.63	16.24	5128758	41.85
CF244R0126-1D1BXX1W1F1-N004JQ85	21660577	21423937	98.91	90.91	4.16	20135263	93.98
CF244R0128-1D1BXX1W1F1-N004JQ85	32603375	32339156	99.19	91.95	8.43	20361179	62.96
CF244R0129-1E1BXX1W1F1-N004JQ85	15517852	15487112	99.8	92.73	4.12	13388600	86.45
CF244R0142-3C1BXX2L1F2-N004JQ85	9274438	9205481	99.26	93	12.83	8531812	92.68
CF244U0212-1E1BXX2L1F1-N004JQ85	45079008	44886932	99.57	95.3	5.34	43659973	97.27
CF244U0253-1D1BXX2L1F1-N004JQ85	34828014	34634065	99.44	95.14	2.68	33574560	96.94
CF244U0304-1D1BXX1P1F1-N002JQ91	29119214	29092447	99.91	86.81	0.78	26148659	89.88
CF244V0714-1D1BXX1W1F1-N004JQ85	32752612	32635806	99.64	91.84	22.65	14831667	45.45
CF24500026-1F1BXX1M1F1-N002JQ66	39957422	39914622	99.89	90.31	3.91	37322486	93.51
CF24500086-1F1BXX2L1F1-N004JQ85	20248018	20224236	99.88	93.65	1.44	19239267	95.13
CF24500091-1F1BXX2L1F1-N004JQ85	24661370	24629058	99.87	93.71	2.46	23704400	96.25
CF24500092-1F1BXX2L1F1-N004JQ85	30194064	30137465	99.81	94.45	3.81	28828107	95.66
CF24500095-1F1BXX2L1F1-N004JQ85	28168879	28100359	99.76	93.42	3.6	26778382	95.3
CF24500098-1F1BXX2L1F1-N004JQ85	22062081	22028393	99.85	93.08	1.58	21049736	95.56
CF24500100-1F1BXX2L1F1-N004JQ85	17710438	17680852	99.83	94.28	41.28	5693757	32.2
CF24500101-1F1BXX2L1F1-N004JQ85	19984795	19893781	99.54	93.22	7.42	18022138	90.59
CF24500105-1F1BXX2L1F1-N004JQ85	18389294	18321947	99.63	92.22	7.33	16983747	92.7
CF24510073-1F1BXX1P1F1-N002JQ25	50000000	49961482	99.92	89.15	2.73	46232708	92.54
CF24550084-1F1BXX1M1F1-N002JQ84	50000000	49955930	99.91	91.4	3.29	47149619	94.38
CF24560050-1F1BXX2D1F1-N004JQ85	16064921	16013682	99.68	88.85	6.7	8329520	52.02
CF24560142-1F1BXX1P1F1-N002JQ03	16874923	16862762	99.93	88.48	1.57	15484438	91.83
CF24570083-1F1BXX1W1F1-N004JQ85	50000000	49925693	99.85	92.13	3.48	47266919	94.67
CF24580090-1D1BXXJ41F1-N008JQ84	50000000	49942092	99.88	88.16	13.98	39595750	79.28
CF24580103-1F1BXX2L1F1-N004JQ85	14478409	14358727	99.17	92	8.95	13464396	93.77
CF24590035-1F1BXX1M1F1-N002JQ25	41442840	41400932	99.9	91.03	13.22	30719434	74.2
CF24590054-1D1BXXJ41F1-N008JQ84	35563171	35535997	99.92	84.95	6.04	22497734	63.31
CF24590087-1F1BXX1W1F1-N004JQ85	29009933	28977393	99.89	92.53	10.63	15532708	53.6
CF24590089-1F1BXX1W1F1-N004JQ85	27631845	27482591	99.46	91.15	5.03	25593148	93.12
CF24590106-1F1BXX1W1F1-N004JQ85	37905272	37840498	99.83	92.46	2.06	35881539	94.82
CF245A0062-1D1BXXJ41F1-N008JQ84	43518348	43466690	99.88	86.45	2.71	38747698	89.14
CF245A0063-8B6AXXJ41F1-N008JQ84	42133352	42107742	99.94	86.29	13.03	37237215	88.43
CF245A0127-1F1BXX1W1F1-N004JQ85	50000000	49943129	99.89	92.38	2.15	47873291	95.86
CF245A0131-1F1BXX1W1F1-N004JQ85	27276497	27151567	99.54	90.7	3.91	25311927	93.22
CF245A0136-1F1BXX1W1F1-N004JQ85	11375159	11329789	99.6	90.41	4.4	10014034	88.39
CF245A0137-1F1BXX1W1F1-N004JQ85	41140064	41091753	99.88	91.61	2.08	38385063	93.41
CF245C0030-1D1BXXJ41F1-N008JQ84	37437375	37395457	99.89	86.05	9.81	27968167	74.79
CF245C0122-1F1BXX2L1F1-N004JQ85	15252254	15149330	99.33	89.98	5.42	14115037	93.17
CF245D0131-1D1BXXJ41F1-N008JQ84	50000000	49947632	99.9	87.73	2.98	44137110	88.37
CF245D0192-3C1BXX2L1F2-N004JQ85	18436360	18425232	99.94	94.61	0.6	17533098	95.16
CF245D0197-1F1BXX1W1F1-N004JQ85	11644182	11567065	99.34	90.55	3.84	10781429	93.21
CF245D0200-1F1BXX1W1F1-N004JQ85	10379101	10309141	99.33	89.08	5.77	9274536	89.96
CF245D0201-1F1BXX1W1F1-N004JQ85	35751621	35658693	99.74	89.94	3.44	33406195	93.68
CF245D0203-1F1BXX1W1F1-N004JQ85	31839721	31676571	99.49	90.69	4.94	29667596	93.66
CF245D0204-1F1BXX1W1F1-N004JQ85	22626663	22524080	99.55	88.84	3.06	21156508	93.93
CF245D0205-1F1BXX2L1F3-N004JQ85	33680252	33526156	99.54	93.71	5.63	31970886	95.36
CF245D0206-1F1BXX1W1F1-N004JQ85	6376043	6333151	99.33	89.71	3.42	5810646	91.75
CF245E0072-1F1BXX2L1F1-N004JQ85	29721855	29602998	99.6	93.17	8.28	23811126	80.43
CF245E0079-1F1BXX2L1F1-N004JQ85	41582743	41449514	99.68	92.62	3.86	39429923	95.13
CF245E0082-1F1BXX2L1F1-N004JQ85	25936047	25797239	99.46	94.32	6.29	24379262	94.5
CF245F0090-1D1BXXJ41F1-N008JQ84	27720076	27692675	99.9	90.4	1.83	25742590	92.96
CF245F0136-1F1BXX1W1F1-N004JQ85	23552243	23535628	99.93	90.1	0.99	22076605	93.8
CF245F0139-1F1BXX1W1F1-N004JQ85	25553895	25450859	99.6	89.71	3.34	23059144	90.6
CF245F0166-1F1BXX1N1F1-N002L001	18255271	18243294	99.93	91.02	1.19	17042965	93.42
CF245F0179-1F1BXX1M1F2-N002JQ03	48473547	48406213	99.86	91.89	1.96	45840154	94.7
CF245F0180-8D6BXX2C1F1-N002JQ03	6703424	6700098	99.95	90.05	44.88	6388219	95.35
CF245G0070-1F1BXX1M1F1-N002L001	16714331	16687823	99.84	92.85	11.3	10045109	60.19
CF245G0155-1F1BXX2L1F1-N004JQ85	28741709	28677254	99.78	92.79	15.37	18627947	64.96
CF245G0167-1F1BXX2L1F1-N004JQ85	20685131	20623571	99.7	93.03	6.94	18558159	89.99
CF245G0170-1F1BXX2L1F1-N004JQ85	22379413	22321578	99.74	92.75	3.34	21067903	94.38
CF245G0171-1F1BXX2L1F1-N004JQ85	19332942	19254939	99.6	91.78	5.4	17835164	92.63
CF245H0081-1F1BXX1M1F1-N002JQ03	17498607	17474262	99.86	91.54	4.4	14918506	85.37
CF245K0219-1F1BXX1W1F1-N004JQ85	33530171	33490445	99.88	89.8	20.71	26438675	78.94
CF245L0009-1F1BXX1M1F1-N002L001	42890565	42846580	99.9	90.99	3.98	38347015	89.5
CF245L0065-1D1BXXJ41F1-N008JQ84	40883691	40844181	99.9	87.78	1.45	37302872	91.33
CF245L0145-1F1BXX2L1F1-N004JQ85	46092267	46018258	99.84	95.35	3.1	43140123	93.75
CF245L0184-1F1BXX1P1F1-N002JQ03	27398411	27377522	99.92	91.52	1.89	26041219	95.12
CF245M0131-1F1BXX1W1F1-N004JQ85	24258792	24237861	99.91	92.3	1.56	22459735	92.66
CF245M0133-1F1BXX1W1F1-N004JQ85	45952210	45865321	99.81	91.46	3.46	40674734	88.68
CF245M0134-1F1BXX1W1F1-N004JQ85	41883685	41707710	99.58	90.77	3.42	39494695	94.69
CF245M0139-1F1BXX1W1F1-N004JQ85	32082257	31968706	99.65	91.91	3.19	30315026	94.83
CF245M0140-1F1BXX1W1F1-N004JQ85	32370936	32332373	99.88	91.3	26.6	11181357	34.58
CF245N0040-1F1BXX1M1F1-N002L001	21650030	21628595	99.9	91.98	10.53	12609898	58.3
CF245N0103-1F1BXX2F1F1-N003L001	50000000	49920320	99.84	86.55	4.25	44799047	89.74
CF245N0138-1F1BXX2L1F1-N004JQ85	28452159	28407602	99.84	93.73	2.89	26497662	93.28
CF245N0139-1F1BXX2L1F1-N004JQ85	30672444	30622723	99.84	93.94	4.85	23518015	76.8
CF245N0149-1F1BXX2L1F1-N004JQ85	28462444	28406697	99.8	92.78	14.8	21788194	76.7
CF245N0200-1F1BXX1P1F1-N002JQ03	15175483	15159612	99.9	88.3	6.54	12684740	83.67
CF245P0123-1F1BXX1W1F1-N004L001	12638482	12603270	99.72	92.01	5.14	11214524	88.98
CF245P0137-1F1BXX1W1F1-N004JQ85	11965756	11938609	99.77	92.2	4.31	10335293	86.57
CF245R0013-1F1BXX1M1F1-N002JQ84	44676577	44610435	99.85	91.09	3.35	41815996	93.74
CF245R0014-8D6BXX2C1F1-N002JQ84	10957020	10949039	99.93	90.76	42.04	10369116	94.7
CF245S0121-1F1BXX2L1F1-N004L001	50000000	49943302	99.89	92.08	1.5	46927485	93.96
CF245T0010-1F1BXX1M1F1-N002L001	17625714	17431562	98.9	90.49	6.72	16080842	92.25
CF245T0079-1F1BXX1U1F1-N003L001	50000000	49954620	99.91	90.49	3.08	46059233	92.2
CF245U0188-1F1BXX2L1F1-N004JQ85	21553352	21528611	99.89	90.85	2.89	20293691	94.26
CF245U0189-3C1BXX2L1F2-N004JQ85	50000000	49926472	99.85	93.42	4.84	42873706	85.87
CF245U0193-1F1BXX2L1F1-N004JQ85	39416616	39170630	99.38	88.47	7.25	35657376	91.03
CF245U0204-1F1BXX2K1F1-N005KX4V	45315742	45181522	99.7	87.65	2.94	41841114	92.61
CF245W0079-1D1BXXJ41F1-N008JQ84	13604175	13580578	99.83	88.67	4.05	10446763	76.92
CF245W0179-1F1BXX1N1F1-N002L001	28886625	28799478	99.7	87.53	5	26153532	90.81
CF24660213-1F1BXX2B1F1-N005L001	22547288	22520105	99.88	93.72	19.48	22290079	98.98
CF24670100-1D1BXXJ41F1-N008JQ84	37311848	37283217	99.92	84.89	1.22	33021208	88.57
CF246A0065-1D1BXXJ41F1-N008JQ84	26719152	26697549	99.92	85.39	1.2	23959238	89.74
CF246A0073-1D1BXXJ41F1-N008JQ84	21623406	21597540	99.88	85.54	3.15	13691357	63.39
CF246B0023-1F1BXX1M1F1-N002L001	26281135	26253488	99.89	91.47	1.63	24686249	94.03
CF246C0131-1F1BXX1U1F1-N003L001	50000000	49959151	99.92	89.67	1.58	45903624	91.88
CF246D0080-8B6AXXJ41F1-N008JQ84	28820898	28806250	99.95	87.14	72.33	9484766	32.93
CF246G0048-1D1BXXJ41F1-N008JQ84	50000000	49946476	99.89	89.33	1.77	46272638	92.64
CF246G0049-8B6AXXJ41F1-N008JQ84	34418835	34399355	99.94	88.85	43.98	26917930	78.25
CF246H0079-1D1BXXJ41F1-N008JQ84	22343084	22317029	99.88	87.41	2.9	19085207	85.52
CF246H0094-1D1BXXJ41F1-N008JQ84	17164930	17138680	99.85	86.51	1.02	15586209	90.94
CF246K0154-1F1BXX1M1F1-N002JQ03KX4E	18390852	18314636	99.59	91.93	5.19	15869981	86.65
CF246L0086-1D1BXXJ41F1-N008JQ84	47398075	47320776	99.84	88	1.33	43645742	92.23
CF246Q0130-1D1BXXJ41F1-N008JQ84	26589645	26555937	99.87	86.22	6.16	20772182	78.22
CF246R0058-1F1BXX1N1F1-N002KX54	50000000	49956472	99.91	92.81	12.1	41513464	83.1
CF246S0120-1F1BXX2F1F1-N003L001	50000000	49897693	99.8	90.7	3.46	46732492	93.66
CF246S0121-8F6BXX2F1F1-N003L001	46838313	46811511	99.94	90.81	44.02	40268604	86.02
CF246S0165-1F1BXX1P1F1-N002L001	25799871	25784083	99.94	91.19	2.51	23762409	92.16
CF246U0046-1D1BXXJ41F1-N008JQ84	29004061	28979997	99.92	84.04	1.75	25671619	88.58
CF24700022-1F1BXX1P1F1-N002KX54	18361284	18353051	99.96	90.37	2.63	17223430	93.85
CF24710006-1D1BXXJ41F1-N008JQ84	50000000	49928468	99.86	88.3	5.17	43699638	87.52
CF24740247-1F1BXX1M1F1-N002L001	21332713	21315360	99.92	92.06	2.41	19727816	92.55
CF24740274-1F1BXX1M1F1-N002JQ03KX4E	17692510	17675596	99.9	91.89	4.28	15682291	88.72
CF24750008-1F1BXX1M1F1-N002KX54	22741821	22727827	99.94	94.06	9.95	15589729	68.59
CF24750009-1F1BXX1M1F1-N002L001	26893810	26875506	99.93	93.33	5.25	23810269	88.59
CF24750023-1F1BXX1M1F1-N002JQ25	27167094	27153904	99.95	93.89	2.58	25638694	94.42
CF24750027-1D1BXXJ41F1-N008JQ84	35530521	35491159	99.89	87.65	2.87	31817593	89.65
CF24750152-1F1BXX1M1F1-N002L001	22562167	22545647	99.93	92.94	7.97	19551091	86.72
CF247A0197-1F1BXX1P1F1-N002JQ03	19896187	19887004	99.95	89.17	1.31	18205903	91.55
CF247B0088-1D1BXXJ41F1-N008JQ84	32698812	32647094	99.84	90.02	3.48	30526969	93.51
CF247E0122-1F1BXX1M1F1-N002KX54	27559733	27546857	99.95	93.47	1.43	26182767	95.05
CF247H0274-1F1BXX1L1F1-N002JQ03KX4E	24601469	24584456	99.93	89.93	2.67	22928477	93.26
CF247J0035-1F1BXX1M1F1-N002L001	44727709	44714286	99.97	93.82	62.48	8546746	19.11
CF247J0077-1F1BXXJ41F1-N008JQ84	33067791	33036870	99.91	88.32	5.15	28795948	87.16
CF247J0078-8B6AXXJ41F1-N008JQ84	10854341	10848081	99.94	87.39	43.82	8058554	74.29
CF247J0083-1F1BXXJ41F1-N008JQ84	31553113	31524964	99.91	88.39	2.9	29124444	92.39
CF247J0123-1F1BXX2B1F1-N005KX4V	25482078	25465804	99.94	96.52	12.14	25159025	98.8
CF247J0290-1F1BXX1L1F1-N002JQ03KX4E	22543197	22531616	99.95	89.61	1.97	21034491	93.36
CF247K0027-1F1BXXJ41F1-N008JQ84	50000000	49963630	99.93	89.14	3.29	45452242	90.97
CF247K0055-1F1BXXJ41F1-N008JQ84	50000000	49954848	99.91	88.81	2.8	45988378	92.06
CF247K0090-1F1BXX1N1F1-N002KX4V	19334130	19326701	99.96	94.73	22.55	6408262	33.16
CF247M0096-1F1BXX2L1F1-N004L001	50000000	49956671	99.91	92.49	3.79	47398521	94.88
CF247P0001-1F1BXX1M1F1-N002L001	50000000	49979841	99.96	96.76	6.22	47070467	94.18
CF247P0126-1F1BXX1L1F1-N002L001	18638987	18628752	99.95	94.28	3.33	17542288	94.17
CF247Q0017-1F1BXX1M1F1-N002KX54	31027150	31011006	99.95	94.99	5.56	29014080	93.56
CF247Q0046-1F1BXXJ41F1-N008JQ84	48731501	48686891	99.91	87.68	1.21	44961203	92.35
CF247R0031-1F1BXX1M1F1-N002L001	27771423	27752432	99.93	95.5	16.35	21307579	76.78
CF247R0134-1F1BXX2B1F1-N005JQ94	19972102	19927504	99.78	96.93	12.46	19403800	97.37
CF247W0080-1F1BXX2F1F1-N003L001	50000000	49936781	99.87	90.4	4.17	45127853	90.37
CF247W0236-1F1BXX1L1F1-N002L001	22560563	22547802	99.94	94.26	4.13	20732713	91.95
CF24800017-1F1BXX1M1F1-N002L001	20985865	20955791	99.86	90.26	6.7	15633688	74.6
CF24810010-1F1BXX1M1F1-N002L001	50000000	49965347	99.93	96.65	57.15	37424092	74.9
CF24810153-1F1BXXJ51F1-N008JQ84	41493470	41470494	99.94	93.89	6.23	37861460	91.3
CF24810228-1F1BXX1L1F1-N002L001	31711635	31696605	99.95	92.5	20.59	21070785	66.48
CF24820058-1F1BXX1M1F1-N002JQ14	32214589	32186401	99.91	94.43	2.44	30378493	94.38
CF24860012-1F1BXX1M1F1-N002L001	50000000	49970553	99.94	96.4	2.99	48239471	96.54
CF24860099-1F1BXX1W1F1-N004JQ42	49001234	48924927	99.84	93.55	7.22	43162027	88.22
CF24870191-1F1BXX1L1F1-N002L001	19664770	19652461	99.94	94.35	3.45	15470108	78.72
CF24880039-1F1BXX1M1F1-N002L001	50000000	49958819	99.92	96.02	6.63	47125001	94.33
CF24880063-1F1BXXJ51F1-N008JQ84	35026209	35000569	99.93	94.2	4.31	32581438	93.09
CF24880178-1F1BXX1L1F1-N002JQ03	16611829	16587290	99.85	88.96	14.21	12753276	76.89
CF24880187-1F1BXX1L1F1-N002JQ03KX4E	19459332	19442239	99.91	88.93	4.27	17249627	88.72
CF24890016-1F1BXX1M1F1-N002L001	20322723	20296271	99.87	90.01	2.58	17152654	84.51
CF24890028-1F1BXXJ51F1-N008JQ84	24685104	24615922	99.72	91.96	2.91	22075006	89.68
CF248C0037-1F1BXXJ51F1-N008JQ84	39042608	39006913	99.91	94.4	3.08	36308830	93.08
CF248E0219-1F1BXX2B1F1-N005JQ07	29847291	29830634	99.94	96.74	10.02	27946352	93.68
CF248L0020-1F1BXX1M1F1-N002JQ14	26320975	26302549	99.93	92.96	1.62	24817265	94.35
CF248L0142-1F1BXX2B1F1-N005JQ07	25114243	25090916	99.91	94.81	10.96	24329335	96.96
CF248M0130-1F1BXX2K1F1-N005JQ07	50000000	49984780	99.97	93.76	9.25	46052936	92.13
CF248N0041-1F1BXX1M1F1-N002JQ25	20942829	20926192	99.92	96.37	10.08	18208776	87.01
CF248N0042-8D6BXX2C1F1-N002JQ25	8232024	8211966	99.76	86.48	27.45	7156452	87.15
CF248R0036-3C1BXX2B1F1-N005JQ07	36455821	36449438	99.98	96.94	8.8	36339242	99.7
CF248S0162-1F1BXX1N1F2-N002L001	32864962	32845595	99.94	95.71	2.82	31096908	94.68
CF248S0169-1F1BXX1L1F1-N002L001	29094693	29082275	99.96	91.17	2.04	26053151	89.58
CF248T0133-1F1BXX1N1F1-N002JQ91	24200285	24187912	99.95	96.16	2.43	23066897	95.37
CF248V0128-1F1BXX2B1F1-N005JQ07	16279264	16273583	99.97	93.94	2.61	15886864	97.62
CF248V0155-1F1BXX2B1F1-N005JQ07	14033411	14026165	99.95	92.94	2.7	13434249	95.78
CF248V0167-1F1BXX2D1F1-N004JQ42	18699501	18687460	99.94	94	5.76	18348252	98.18
CF248W0044-1F1BXX1M1F1-N002L001	20799314	20790092	99.96	94.39	12.92	8879105	42.71
CF248W0061-1F1BXXJ51F1-N008JQ84	42871575	42785052	99.8	95.16	10.21	37923916	88.64
CF248W0065-1F1BXXJ51F1-N008JQ84	22619921	22576604	99.81	95.49	43.88	19879954	88.06
CF24900053-1F1BXX1M1F1-N002L001	29517168	29504288	99.96	90.05	2.75	28946816	98.11
CF24920107-1F1BXXJ51F1-N008JQ84	50000000	49829901	99.66	94.87	34.34	45882670	92.08
CF24930397-1F1BXX1L1F1-N002L001	20964132	20954561	99.95	90.9	4.12	20754849	99.05
CF24960210-1F1BXX1L1F1-N002L001	22664917	22652680	99.95	92.94	12.63	18374357	81.11
CF249A0200-1F1BXX1N1F1-N002KX54	21516323	21505912	99.95	93.43	6	21091491	98.07
CF249B0137-1F1BXX1M1F1-N002JQ03	15167261	15152023	99.9	96.66	12.17	14015458	92.5
CF249B0163-1F1BXX1M1F1-N002JQ01	14667073	14655204	99.92	96.96	14.32	14374568	98.09
CF249C0113-1F1BXX1L1F1-N002L001	22110691	22106653	99.98	93.21	22.13	13738377	62.15
CF249J0151-1F1BXX2P1F1-N002KX54	19179716	19170770	99.95	92.04	7.34	17971870	93.75
CF249K0307-1F1BXX2P1F1-N002L001	21973533	21970536	99.99	90	9.25	20463306	93.14
CF249P0060-1F1BXX2P1F1-N002L001	16633798	16629417	99.97	93.54	7.4	16047361	96.5
CF249P0061-1F1BXX2B1F1-N005KX4V	15184681	15176008	99.94	96.24	13.57	11081535	73.02
CF249P0180-1F1BXX2Q1F1-N002JQ03	17084428	17078677	99.97	91.09	5.19	16709522	97.84
CF249R0165-1F1BXX2Q1F1-N002JQ03	38319907	38304172	99.96	95.81	4.7	37882973	98.9
CF249S0025-1F1BXX2Q1F1-N002L001	50000000	49983988	99.97	95.78	6.26	49364021	98.76
CF249T0099-1F1BXX2Q1F2-N002L001	33408173	33396035	99.96	92.42	15.09	29721898	89
CF24A10013-1F1CXX2Q1F1-N002L001	14023309	13972738	99.64	95.98	19.41	10274410	73.53
CF24A10016-1F1CXX2Q1F1-N002L001	28253524	28197385	99.8	95.7	19.1	23406759	83.01
CF24A20023-1F1CXX2P1F1-N002L001	26365475	26328078	99.86	94.77	8.3	24948239	94.76
CF24A40105-1F1CXX2Q1F1-N002JQ03	20214930	20200424	99.93	91.41	6.01	19793157	97.98
CF24A60014-1F1DXX2P1F1-N002L001	13834084	13808599	99.82	93.03	8.01	11147780	80.73
CF24A70031-1F1DXX2Q1F1-N002L001	50000000	49961455	99.92	95.59	6.62	49140681	98.36
CF24A90016-1F1DXX2Q1F1-N002L001	22722426	22705068	99.92	96.35	7.28	22103218	97.35
CF24AE0119-1F1DXX2D1F1-N004JQ42	14793350	14779852	99.91	95.99	9.96	13186956	89.22
CF24AE0152-1F1CXX2Q1F1-N002JQ91	22210535	22189023	99.9	95.45	7.54	21518140	96.98
CF24AH0078-1F1DXX2Q1F1-N002L001	15322865	15292572	99.8	95.99	5.92	14955950	97.8
CF24AJ0106-1F1DXX2D1F1-N004JQ42	27803208	27766179	99.87	97.51	8.76	26832875	96.64
CF24AK0021-1F1CXX2Q1F2-N002L001	18695739	18644996	99.73	92.61	5.56	17979817	96.43
CF24AK0157-1F1DXX2P1F1-N002JQ03	47973158	47920406	99.89	92.97	6.75	47039256	98.16
CF24AL0136-1F1CXX2Q1F1-N002JQ03	21112309	21039818	99.66	93.54	6.88	20126852	95.66
CF24AM0017-1F1CXX2Q1F1-N002L001	13377815	13259697	99.12	96.45	6.89	11741397	88.55
CF24AS0012-1F1DXX2P1F1-N002L001	22040966	22023525	99.92	93.01	2.84	21795478	98.96
CF24AS0101-1F1CXX2P1F1-N002JQ91	19860651	19800161	99.7	93.42	4.44	18959118	95.75
CF24AS0119-1F1CXX2P1F1-N002L001	13593375	13551823	99.69	93.05	3.39	13068637	96.43
CF24AS0127-1F1CXX2P1F1-N002L001	21469188	21404804	99.7	93.78	4.28	20975917	98
CF24B90120-1F1DXX2P1F1-N002L001	21093455	21074784	99.91	92.93	6.88	20380494	96.71
CF24BA0030-1F1CXX2Q1F1-N002L001	20765571	20733783	99.85	92.74	7.2	20151923	97.19
CF24BG0011-1F1DXX2P1F1-N002L001	15444126	15403713	99.74	93.79	5.54	15038490	97.63
CF24BU0035-1F1DXX2C1F1-N002KX4V	32961255	32868250	99.72	97.01	11.93	31751292	96.6
CF250D0070-1F1DXX2D1F3-N004JQ42	26471931	26454202	99.93	97.85	8.67	25710413	97.19
CF250E0093-1F1DXX2D1F1-N004JQ42	33815822	33764230	99.85	97.59	6.07	33305925	98.64
CF250E0123-1F1DXX2B1F1-N009JQ07	28975020	28896313	99.73	97.91	32.59	21872473	75.69
CF250J0035-1F1DXX2C1F1-N002JQ07	13357012	13289034	99.49	94.78	9.07	12799508	96.32
CF250P0019-1F1DXX1N1F1-N002KX4V	44784555	44703347	99.82	97.38	5.04	44275895	99.04
CF250P0414-1F1DXX1N1F1-N002JQ91	26537499	26498687	99.85	97.59	4.15	25763729	97.23
CF250T0008-1F1DXX1L1F1-N002L001	21198310	21165768	99.85	97.37	9.96	17495173	82.66
CF250T0010-1F1DXX1L1F1-N002L001	16640298	16619418	99.87	97.42	4.12	16162401	97.25
CF25110128-1F1DXX2Q1F1-N002JQ91	11692312	11670151	99.81	97.33	7.3	11142653	95.48
CF25120162-1F1DXX2Q1F1-N002JQ03	23601044	23562751	99.84	95.33	8	21352326	90.62
CF25160123-1F1DXX2Q1F1-N002L001	30484424	30437266	99.85	93.06	7	27744287	91.15
CF25180053-1F1DXX2Q1F1-N002L001	18842634	18767907	99.6	92.26	7.67	15091706	80.41
CF251E0043-1F1DXX2P1F1-N002L001	24860881	24804279	99.77	96.21	10.21	24133590	97.3
CF251H0026-1F1DXX1N1F1-N002L001	23420260	23397653	99.9	97.68	3.52	22684855	96.95
CF251N0021-1F1DXX2P1F1-N002L001	24224134	24185325	99.84	96.36	7.13	23673321	97.88
CF251R0059-1F1DXX1N1F1-N002JQ14	14792398	14777552	99.9	96.74	2.45	14497805	98.11
CF25230029-1F1DXX2Q1F2-N002JQ03	42540814	42513630	99.94	96.6	7	41695687	98.08
CF25230033-1F1DXX2Q1F1-N002JQ03	18721603	18685058	99.8	93.33	6.3	18017616	96.43
CF25240025-1F1DXX2Q1F1-N002JQ03	50000000	49948630	99.9	96.46	4.63	48993031	98.09
CF25280150-1F1DXX2Q1F1-N002JQ03	24412479	24392682	99.92	95.64	6.68	24077620	98.71
CF252C0095-1F1DXX2Q1F1-N002KX4V	19122361	19088472	99.82	94.06	7.25	17781549	93.15
CF252J0211-1F1DXX2P1F1-N002L001	29766984	29698834	99.77	97.45	9.84	28654821	96.48
CF252K0017-1F1DXX2P1F1-N002JQ07	28980976	28953430	99.9	95.1	4.33	28410388	98.12
CF252T0114-1F1DXX1N1F1-N002L001	40435804	40357683	99.81	97.15	6.4	39330072	97.45
CF25300145-1F1DXX2Q1F1-N002JQ52	43180771	43144039	99.91	95.6	6.57	42542097	98.6
CF25310026-1F1DXX2P1F1-N002L001	25191260	25166755	99.9	96.42	6.79	20033690	79.6
CF25350029-1F1DXX2P1F1-N002L001	18591205	18555868	99.81	94.98	5.96	17627202	95
CF25380069-1F1DXX2Q1F1-N002JQ91	26083910	26052157	99.88	97.88	5.49	23942413	91.9
CF253A0010-1F1DXX2Q1F1-N002L001	18588309	18556678	99.83	97.83	24.27	12601844	67.91
CF253E0063-1F1DXX2P1F1-N002L001	27756553	27737454	99.93	96.74	3.26	27501994	99.15
CF253M0024-1F1DXX2P1F1-N002L001	30570095	30534769	99.88	97.03	8.06	29029353	95.07
CF253Q0368-1F1DXX2Q1F1-N002L001	20080073	20071645	99.96	96.1	2.75	19890687	99.1
CF253U0008-1F1DXX2Q1F1-N002L001	24252344	24224295	99.88	95.79	4.39	23575558	97.32
CF25400011-1F1DXX2P1F1-N002L001	50000000	49893014	99.79	97.71	6.95	48774698	97.76
CF25430214-1F1DXX2Q1F1-N002L001	24418223	24389752	99.88	96.68	6.23	23522067	96.44
CF25460022-1F1DXX2Q1F1-N002L001	50000000	49955665	99.91	97.72	9.02	47676199	95.44
CF254E0165-1F1DXX2D1F1-N004JQ42	9892342	9885892	99.93	94.45	2.73	9422531	95.31
CF254F0177-1F1DXX2P1F2-N002L001	35341390	35306978	99.9	96.3	7.75	34345597	97.28
CF254G0020-1F1DXX2P1F1-N002L001	30937062	30908167	99.91	96.73	8.61	29136523	94.27
CF254H0029-1F1DXX2Q1F1-N002JQ66	30117202	30048684	99.77	97.9	24.98	26340122	87.66
CF254H0141-1F1DXX2Q1F1-N002KX4V	17364728	17299670	99.63	98.09	10.86	13254632	76.62
CF254J0006-1F1DXX2P1F1-N002L001	39018339	38958890	99.85	98.13	8.84	33469639	85.91
CF254P0028-1F1DXX2Q1F1-N002L001	22229735	22175093	99.75	97.02	7.89	21648759	97.63
CF254U0074-1F1DXX2D1F1-N004L001	6824156	6819194	99.93	94.71	2.72	6633806	97.28
CF25570122-1F1DXX2B1F1-N009L001	23134056	23120393	99.94	98.05	11.92	22483856	97.25
CF25590637-1F1DXX2D1F1-N004JQ42	28891514	28863503	99.9	94.61	3.91	27721921	96.04
CF255C0009-1F1DXX2Q1F1-N002L001	16626260	16609008	99.9	97.45	6.65	15861767	95.5
CF255D0173-1F1DXX2B1F1-N009JQ94	25234050	25204717	99.88	97.17	10.04	23885705	94.77
CF255N0126-1F1DXX2B1F1-N009KX4V	19433727	19418954	99.92	98.06	13.74	14429612	74.31
CF255U0058-1F1DXX2B1F1-N009JQ07	27732243	27700086	99.88	96.81	24.94	24150360	87.19
CF255W0014-1F1DXX2Q1F1-N002L001	31643508	31615326	99.91	98.31	5.28	30768951	97.32
CF25600092-1F1DXX2B1F1-N009JQ07	50000000	49945112	99.89	98.25	20.46	46503164	93.11
CF256A0256-1F1DXX2Q1F1-N002L001	18377704	18364871	99.93	97.02	3.03	18027811	98.16
CF256C0156-1F1DXX2Q1F1-N002JQ91	20357440	20345206	99.94	97.81	7.37	19906339	97.84
CF256G0195-1F1DXX2B1F1-N009JQ07	12114094	12106077	99.93	97.45	12.12	11859366	97.96
CF256K0013-1F1DXX2Q1F1-N002L001	19275982	19253679	99.88	97.62	7.33	18727030	97.26
CF256K0018-1F1DXX2Q1F1-N002L001	15622003	15602491	99.88	97.68	10.86	14264131	91.42
CF256Q0065-1F1DXX2B1F1-N009JQ07	23609428	23589491	99.92	97.33	10.95	23038289	97.66
CF256V0059-1F1DXX2B1F2-N009L001	40903420	40875414	99.93	98.68	7.54	40394986	98.82
CF256V0065-1F1DXX2Q1F1-N002L001	50000000	49959400	99.92	98.32	11.31	46179845	92.43
CF25710218-1F1DXX2D1F1-N004JQ42	20392474	20377994	99.93	95.99	6.76	19643977	96.4
CF25740005-1F1DXX1N1F1-N002L001	24857716	24829531	99.89	96.78	17.35	23691628	95.42
CF25740011-1F1DXX1N1F1-N002L001	29604512	29577547	99.91	97.1	11.59	28313901	95.73
CF25780468-1F1DXX2B1F1-N009JQ07	18211922	18202437	99.95	98.8	7.42	18067984	99.26
CF257D0022-1F1DXX2B1F1-N009JQ07	23029399	23002175	99.88	98.01	44.81	17608521	76.55
CF257D0026-1F1DXX2B1F1-N009JQ07	30431433	30381364	99.84	98.34	8.64	30048299	98.9
CF257E0098-1F1DXX2D1F1-N004JQ42	18238168	18203756	99.81	95.02	10.28	16695424	91.71
CF257E0188-1F1DXX2P1F1-N002JQ52	34778124	34740809	99.89	96.36	6.04	34226112	98.52
CF257G0122-1F1DXX2Q1F1-N002L001	39568955	39536847	99.92	96.9	5.53	39134291	98.98
CF257J0014-1F1DXX2P1F1-N002JQ14	24256758	24238062	99.92	96.06	12.71	23696545	97.77
CF257L0113-1F1DXX2Q1F1-N002JQ52	32120234	32102857	99.95	94.36	5.39	31510699	98.16
CF25850011-1F1DXX1M1F1-N002L001	23116738	23094902	99.91	97.57	5.66	22940928	99.33
CF25890072-1F1DXX2Q1F1-N002KX4V	25877896	25838202	99.85	98.18	8.74	22291764	86.27
CF258B0102-1F1DXX2B1F1-N009JQ07	29496841	29443953	99.82	97.86	16.77	28919365	98.22
CF258B0121-1F1DXX2Q1F1-N002JQ52	32070236	32018082	99.84	97.25	9.58	30949654	96.66
CF258Q0087-1F1DXX2B1F1-N009JQ07	44739125	44709367	99.93	97.78	33.91	17095679	38.24
CF258R0113-1F1DXX2P1F1-N002L001	23244732	23220713	99.9	97.62	3.64	22867291	98.48
CF258U0096-1F1DXX2P1F1-N002L001	24679428	24653023	99.89	97.55	4.23	24464524	99.24
CF258W0018-1F1DXX2P1F1-N002JQ07	37449866	37384966	99.83	97.82	39.34	12000326	32.1
CF25940165-1F1DXX2B1F1-N009JQ07	38338778	38291944	99.88	98.1	19.53	33257544	86.85
CF25990018-1F1DXX1L1F1-N002L001	22895924	22854068	99.82	97.68	12.87	9765961	42.73
CF259B0034-1F1DXX2Q1F1-N002L001	16798818	16049266	95.54	96.93	12.47	15145498	94.37
CF259G0276-XXIAXX1N1F1-N002JQ02	23002898	22982029	99.91	95.92	3.27	22451117	97.69
CF259K0091-1F1DXX2Q1F1-N002L001	21046676	21007363	99.81	98.14	4.84	19850559	94.49
CF259N0170-1F1DXX2Q1F1-N002L001	13193429	13162256	99.76	96.36	4.99	12800477	97.25
CF259P0051-1F1DXX2B1F1-N009JQ07	16145978	16135033	99.93	98.78	18.97	9550895	59.19
CF259Q0077-1F1DXX2D1F1-N004JQ42	34416556	34387098	99.91	97.37	4.7	33742054	98.12
CF25A40025-1F1DXX1N1F1-N002L001	50000000	49906551	99.81	97.93	8.97	48892847	97.97
CF25A70021-1F1DXX1L1F1-N002L001	15985338	15963094	99.86	97.91	7.14	14405985	90.25
CF25AB0124-1F1DXX1N1F1-N002L001	37692421	37663426	99.92	94.26	3.39	37330761	99.12
CF25AB0178-1F1DXX2B1F1-N009JQ07	40296593	40231972	99.84	98.53	18.08	38488266	95.67
CF25AB0229-1F1DXX1N1F1-N002JQ02	21950230	21934649	99.93	95.07	4.38	21619409	98.56
CF25AE0012-1F1DXX1N1F1-N002L001	31614312	31587818	99.92	92.66	5.95	30625779	96.95
CF25AR0229-1F1DXX1N1F1-N002KXA1	21597149	21577790	99.91	96.41	7.77	15425146	71.49
CF25AT0040-1F1DXX1N1F1-N002L001	35387426	35226813	99.55	95.97	9.61	33950737	96.38
CF257M0178-1F1DXX2Q1F1-N002L001	21913600	21885249	99.87	93.97	7.12	20884649	0.95428
CF257G0096-1F1DXX2Q1F3-N002L001	20174264	20144025	99.85	81.68	9.63	19381995	0.962171
CF257M0095-1F1DXX2Q1F1-N002L001	20337123	20302078	99.83	80.9	10.08	19303106	0.950795
CF257M0135-1F1DXX2Q1F1-N002L001	17537886	17504011	99.81	92.04	12.13	13156030	0.751601
CF257M0028-1F1DXX2Q1F1-N002L001	21410094	21347587	99.71	93.13	15.01	18422557	0.862981
CF257M0191-1F1DXX2Q1F1-N002L001	21961647	21931828	99.86	84.47	5.88	21526209	0.981505
CF257M0027-1F1DXX2Q1F1-N002KX8J	18590574	18568184	99.88	84.49	13.45	17546723	0.944989
CF257L0117-1F1DXX2Q1F2-N002L001	20999354	20980445	99.91	98.35	5.82	20664224	0.984928
CF257M0156-XXIAXX2Q1F1-N002JQ66	20393150	20362897	99.85	91.28	10	19962448	0.980334
CF257M0177-1F1DXX2Q1F1-N002JQ98	23431006	23391097	99.83	88.57	11.41	23031020	0.984606
CF257N0092-1F1DXX2Q1F2-N002JQ91	21360486	21334745	99.88	93.98	3.1	21010644	0.984809
CF257N0021-1F1DXX2Q1F2-N002L001	16644365	16615023	99.82	92.42	7.34	16065654	0.966935
CF257N0125-1F1DXX2Q1F2-N002L001	14842934	14819320	99.84	93.99	3.57	12819334	0.865042
CF257N0141-1F1DXX2Q1F2-N002L001	20936792	20882389	99.74	80.17	9.55	15439797	0.739369
CF257N0132-1F1DXX2Q1F2-N002L001	18839097	18798287	99.78	91.88	8.74	17843292	0.949198
CF257N0154-1F1DXX2Q1F2-N002L001	25227739	25172886	99.78	82.92	4.86	24737727	0.982713
CF257N0100-1F1DXX2Q1F2-N002L001	29312492	29285455	99.91	87.57	2.51	28820288	0.984116
CF257N0147-1F1DXX2Q1F2-N002L001	44520228	44470781	99.89	82.93	6.48	43625805	0.980999
CF257N0135-1F1DXX2Q1F2-N002L001	21204868	21139849	99.69	80.39	9.34	19946461	0.943548
CF257N0119-1F1DXX2Q1F2-N002L001	21794185	21749138	99.79	89.11	9.57	20907550	0.961305
CF257N0130-1F1DXX2Q1F2-N002L001	13338669	13287407	99.62	92.4	12.47	12254402	0.922257
CF257P0177-1F1DXX2Q1F1-N002L001	21120024	21078936	99.81	85.48	4.44	20736501	0.983755
CF257P0143-1F1DXX2Q1F1-N002L001	32742971	32681692	99.81	93.54	3.47	32377277	0.990685
CF257P0008-1F1DXX2Q1F1-N002KX8J	14269647	14244133	99.82	93.23	6.56	11293559	0.792857
CF257P0010-1F1DXX2Q1F1-N002L001	20542708	20478773	99.69	93.47	42.17	10149248	0.495598
CF257P0153-1F1DXX2Q1F1-N002L001	13711164	13676146	99.74	97.31	6.47	13462085	0.984348
CF257P0187-1F1DXX2Q1F1-N002JQ65	21659048	21612886	99.79	80.9	20.49	17722133	0.81998
CF257Q0200-1F1DXX1N1F1-N002JQ91	20953049	20909197	99.79	88.47	7.06	20089426	0.960794
CF257Q0204-1F1DXX1N1F1-N002JQ91	22818672	22777309	99.82	89.44	3.43	20580285	0.903543
CF257Q0239-1F1DXX1N1F1-N002L001	21403095	21367370	99.83	95.31	7.59	19523134	0.913689
CF257Q0205-1F1DXX1N1F1-N002L001	15959393	15944408	99.91	96.91	19.92	14042236	0.8807
CF257Q0015-1F1DXX1N1F1-N002JQ14	19517378	19493817	99.88	84.31	6.19	19033521	0.976388
CF257Q0249-1F1DXX1N1F1-N002L001	20799689	20765656	99.84	87.98	7.75	20519439	0.988143
CF257Q0262-XXIAXX1N1F1-N002JQ52	23975410	23914906	99.75	98.54	8.5	23535226	0.984124
CF257R0019-1F1DXX2Q1F1-N002L001	18656352	18568980	99.53	86.89	24.19	6637663	0.35746
CF257R0013-1F1DXX2Q1F1-N002L001	33157184	33089218	99.8	96.56	15.27	29579237	0.893924
CF257R0012-1F1DXX2Q1F2-N002L001	40163762	40094614	99.83	88.14	6.3	37845200	0.943897
CF257R0020-1F1DXX2Q1F1-N002L001	25854361	25791236	99.76	85.89	14.57	23591968	0.914728
CF257R0006-1F1DXX2Q1F2-N002JQ14	31848884	31777692	99.78	87.49	14.21	26553020	0.835587
CF257T0104-1F1DXX1N1F1-N002L001	44872145	44792258	99.82	80.14	62.93	21454537	0.478979
CF257T0185-1F1DXX1N1F1-N002JQ91	32330616	32277373	99.84	86.37	11.77	30819109	0.954821
CF257T0191-1F1DXX1N1F1-N002L001	34712872	34679053	99.9	91.44	5.73	34416194	0.99242
CF257T0151-1F1DXX1N1F1-N002L001	37652444	37600543	99.86	88.37	10.39	36762261	0.977706
CF257T0137-1F1DXX1N1F1-N002L001	32249604	32234329	99.95	90.13	53.42	9211478	0.285766
CF257T0155-1F1DXX1N1F1-N002L001	34056261	34031790	99.93	94.89	54.56	14847894	0.436295
CF257U0017-1F1DXX1N1F1-N002L001	26788988	26758148	99.88	83.8	8.06	25088417	0.937599
CF257U0020-1F1DXX1N1F1-N002L001	12345948	12319904	99.79	82.21	20.96	8069373	0.654987
CF257U0019-1F1DXX1N1F1-N002L001	26791275	26725221	99.75	98.72	9.93	25389424	0.950017
CF257U0029-1F1DXX1N1F1-N002L001	25905416	25871873	99.87	94.96	13.75	24533837	0.948282
CF257U0231-1F1DXX1N1F1-N002L001	39858295	39780120	99.8	82.05	13.17	39260383	0.986935
CF257U0299-1F1DXX1N1F1-N002L001	31677138	31595929	99.74	84.73	12.33	31257450	0.989287
CF257U0280-1F1DXX1N1F1-N002L001	35724559	35700906	99.93	98.39	25.91	14560989	0.40786
CF257U0305-1F1DXX1N1F1-N002L001	29656534	29603547	99.82	93.79	12.22	28918037	0.976844
CF257U0274-1F1DXX1N1F1-N002L001	26654070	26610497	99.84	98.72	11.4	24326833	0.914182
CF257U0255-1F1DXX1N1F1-N002L001	17335918	17324961	99.94	95.08	22.73	7373446	0.425597
CF257V0034-1F1DXX2Q1F1-N002L001	21821194	21788420	99.85	90.07	5.96	21632674	0.992852
CF257V0303-1F1DXX2Q1F1-N002JQ91	14083619	14068725	99.89	92.31	11.6	13465674	0.957135
CF257V0316-1F1DXX2Q1F1-N002L001	14587554	14571835	99.89	88.36	9.88	13827484	0.948919
CF257U0299-1F1DXX2Q1F3-N002L001	23087079	23057411	99.87	91.43	9.31	22805573	0.989078
CF257V0362-1F1DXX2Q1F1-N002L001	24900172	24825920	99.7	85.21	12.45	24119231	0.971534
CF257V0368-1F1DXX2Q1F1-N002L001	13178988	13144002	99.73	95.31	7.55	12062655	0.917731
CF257V0356-1F1DXX2Q1F1-N002L001	28123183	28087804	99.87	88.97	7.34	27512798	0.979528
CF257V0055-1F1DXX2Q1F1-N002JQ14	27619563	27581102	99.86	81.43	8.66	27283170	0.989198
CF257W0030-1F1DXX1L1F1-N002KX8J	29999455	29946350	99.82	93.34	3.77	29203915	0.975208
CF257W0117-1F1DXX1L1F1-N002L001	21876305	21832553	99.8	96.89	8.4	21560910	0.987558
CF257U0029-1F1DXX1L1F3-N002L001	22167380	22137806	99.87	82.65	7.92	21465931	0.96965
CF257U0231-1F1DXX1L1F4-N002L001	35083200	35017692	99.81	82.58	12.09	33863641	0.967044
CF257W0026-1F1DXX1L1F1-N002L001	30159219	30138382	99.93	98.93	31.61	6375172	0.21153
CF25810209-1F1DXX2Q1F1-N002L001	12580788	12536124	99.64	87.15	8.82	12248903	0.977089
CF257W0117-1F1DXX2Q1F2-N002L001	39179908	39120647	99.85	97.47	5.58	38887668	0.994045
CF25810196-1F1DXX2Q1F1-N002L001	21920939	21892098	99.87	96.43	5.96	21420707	0.978468
CF25810222-1F1DXX2Q1F1-N002L001	23171924	23092914	99.66	94.63	9.86	21982123	0.951899
CF25810200-1F1DXX2Q1F1-N002L001	31927631	31827363	99.69	91.57	11.97	30682304	0.964023
CF25810165-1F1DXX2Q1F1-N002L001	10603750	10544830	99.44	88.9	8.18	10155683	0.963096
CF25820075-1F1DXX1M1F1-N002KX4V	26411914	26335501	99.71	83.95	10.5	23202832	0.881048
CF25810022-1F1DXX1M1F2-N002L001	25756026	25727462	99.89	86.55	6.54	25188902	0.979067
CF25820007-1F1DXX1M1F1-N002L001	25736696	25687523	99.81	81.24	9.35	23916790	0.931066
CF25820014-1F1DXX1M1F1-N002JQ14	29832579	29774412	99.81	90.9	6.15	29211004	0.981077
CF25820011-1F1DXX1M1F1-N002L001	34583473	34541007	99.88	88.47	5	34332634	0.993967
CF25810234-1F1DXX1M1F2-N002JQ98	22412206	22326724	99.62	81.62	9.52	21785350	0.975752
CF25820074-1F1DXX1M1F1-N002KX4V	29997008	29957951	99.87	87.97	10.04	25109072	0.838144
CF25830041-1F1DXX2C1F1-N002L001	24828365	24791406	99.85	87.21	14.03	21502604	0.867341
CF25840159-1F1DXX2Q1F1-N002L001	19328005	19303250	99.87	87.01	8.71	18915146	0.979894
CF25840177-1F1DXX2Q1F1-N002L001	15154310	15140715	99.91	98.15	6.44	12165335	0.803485
CF25840172-1F1DXX2Q1F1-N002L001	24112200	24091006	99.91	84.74	6.72	23740018	0.985431
CF25840160-1F1DXX2Q1F1-N002L001	21156165	21134910	99.9	90.38	7.27	20905433	0.989142
CF25840170-1F1DXX2Q1F1-N002L001	29862148	29826560	99.88	95.73	3.82	29525063	0.989892
CF25840154-XXIAXX2Q1F1-N002JQ52	40832279	40792799	99.9	86.99	10.14	40483992	0.99243
CF25840126-1F1DXX2Q1F1-N002JQ91	30696965	30669251	99.91	81.04	3.7	30124652	0.982243
CF25840119-1F1DXX2Q1F1-N002JQ91	24038145	24002467	99.85	95.66	5.87	23644736	0.985096
CF25840124-1F1DXX2Q1F1-N002JQ91	21810318	21784962	99.88	80.89	6.79	20712903	0.950789
CF25840115-XXIAXX2Q1F1-N002JQ91	39879895	39842626	99.91	94.34	5.55	39454793	0.990266
CF25840163-1F1DXX2Q1F1-N002L001	22267738	22236048	99.86	81.84	4.62	21924844	0.986005
CF25850467-XXIAXX1M1F1-N002JQ52	16636036	16599580	99.78	98.78	30.44	12719948	0.766281
CF25850420-1F1DXX1M1F1-N002L001	14705721	14688923	99.89	80.55	12.84	14000362	0.953124
CF25850433-1F1DXX1M1F1-N002L001	11679649	11667917	99.9	80.15	5.23	11081517	0.949743
CF25850456-1F1DXX1M1F1-N002L001	21929016	21907008	99.9	92.99	4.67	21531802	0.982873
CF25850428-1F1DXX1M1F1-N002KX8J	13485576	13470707	99.89	81.55	7.77	13252496	0.983801
CF25850015-1F1DXX1M1F1-N002L001	22677396	22652256	99.89	81.51	20.08	18085824	0.798412
CF25840119-1F1DXX1M1F3-N002JQ91	18592589	18583125	99.95	89.25	4.9	18379148	0.989024
CF25850448-1F1DXX1M1F1-N002L001	13732356	13714491	99.87	84.4	12.27	13283769	0.968594
CF25850452-1F1DXX1M1F1-N002L001	19101579	19074511	99.86	98.61	11.54	18503303	0.970054
CF25850008-1F1DXX1M1F1-N002JQ14	18655319	18641546	99.93	90.85	14.53	15973642	0.856884
CF25850423-XXIAXX1M1F1-N002JQ52	32956836	32943276	99.96	91.39	2.69	32754118	0.994258
CF25860143-1F1DXX1L1F1-N002JQ91	15717988	15691345	99.83	87.27	4.32	14497146	0.923894
CF25860134-1F1DXX1L1F1-N002JQ91	24685350	24630303	99.78	98.6	10.21	22425993	0.910504
CF25860030-1F1DXX1L1F2-N002JQ14	19681049	19654761	99.87	82.82	5.57	19126161	0.973106
CF25860032-1F1DXX1L1F1-N002JQ14	27859065	27834418	99.91	91.32	4.84	27665533	0.993932
CF25860044-1F1DXX1L1F1-N002L001	14813595	14780172	99.77	82.39	14.15	13944658	0.943471
CF25860053-1F1DXX1L1F1-N002JQ52	29736945	29673619	99.79	96.3	5.37	29445948	0.992328
CF25870018-1F1DXX2Q1F1-N002KX4V	32073172	32028972	99.86	90.18	4.2	31651881	0.988227
CF25870261-1F1DXX2Q1F1-N002L001	17892063	17867123	99.86	91.95	7.44	16995911	0.951239
CF25870227-XXIAXX2Q1F1-N002JQ52	50000000	49955632	99.91	96.85	8.14	49382964	0.988536
CF25870247-XXIAXX2Q1F1-N002JQ52	50000000	49931250	99.86	97.58	10.93	48810166	0.977547
CF25870222-XXIAXX2Q1F1-N002JQ52	50000000	49936269	99.87	81.43	7.87	48978143	0.980813
CF25870021-1F1DXX2Q1F1-N002KX4V	18821898	18801321	99.89	96.18	11.75	10331477	0.549508
CF25870015-1F1DXX2Q1F1-N002JQ14	23816717	23779529	99.84	88.74	14.04	21706850	0.912838
CF25880516-1F1DXX1L1F1-N002L001	10762955	10730401	99.7	95.38	20.94	9384457	0.874567
CF25880546-1F1DXX1L1F1-N002L001	13191935	13177837	99.89	92.77	20.69	9218836	0.699571
CF25880535-1F1DXX1L1F1-N002L001	17633728	17595290	99.78	91.68	7.9	17040214	0.968453
CF25880527-1F1DXX1L1F1-N002L001	22171711	22141907	99.87	93.54	9.52	21825792	0.985723
CF25880550-1F1DXX1L1F1-N002L001	29551670	29516523	99.88	84.95	4.89	28878355	0.978379
CF25880553-1F1DXX1L1F1-N002L001	14995115	14983237	99.92	83.54	2.75	14872588	0.992615
CF25880369-1F1DXX1L1F1-N002JQ14	22510449	22453335	99.75	80.98	9.25	21771841	0.969648
CF25880480-1F1DXX1L1F1-N002KX4V	19770005	19727005	99.78	87.74	38.71	13140757	0.66613
CF25880376-1F1DXX1L1F1-N002L001	21046734	20996970	99.76	95.67	11.61	19541251	0.93067
CF25880377-1F1DXX1L1F1-N002L001	24610790	24585271	99.9	85.02	6.37	23469526	0.954617
CF25880556-1F1DXX1L1F1-N002L001	24730008	24709271	99.92	80.23	3.27	24303330	0.983571
CF25880526-1F1DXX1L1F1-N002L001	21207705	21150238	99.73	92.14	9.42	20706958	0.979041
CF25890018-1F1DXX2Q1F1-N002L001	45152920	45095235	99.87	94.77	7.23	42707544	0.947052
CF25890019-1F1DXX2Q1F1-N002L001	43765464	43700303	99.85	98.02	9.16	41794327	0.956385
CF25890020-1F1DXX2Q1F1-N002L001	50000000	49950152	99.9	87.35	39.41	40321303	0.807231
CF25890022-1F1DXX2Q1F1-N002L001	44351760	44313249	99.91	87.42	6.64	43298011	0.97709
CF25890073-1F1DXX2Q1F1-N002L001	32512093	32463839	99.85	96.09	39.83	6298127	0.194004
CF25890012-1F1DXX2Q1F1-N002JQ14	45918943	45865041	99.88	87.5	6.29	45432012	0.990559
CF258A0347-1F1DXX1L1F1-N002JQ91	18551076	18538072	99.93	92.13	22.11	6800760	0.366854
CF258A0341-1F1DXX1L1F1-N002JQ07	19129192	19099564	99.85	86.17	6.94	18423176	0.964586
CF258A0415-1F1DXX1L1F1-N002L001	28826996	28793367	99.88	89.59	11.25	26705092	0.927474
CF258A0342-1F1DXX1L1F1-N002KX8N	18338397	18319542	99.9	94.63	2.33	17907531	0.97751
CF258A0405-1F1DXX1L1F1-N002L001	15729201	15689150	99.75	81.21	11.55	14449085	0.92096
CF258B0033-1F1DXX2Q1F1-N002L001	23655032	23624541	99.87	98.79	4.14	22349535	0.94603
CF258B0036-1F1DXX2Q1F1-N002L001	37684855	37642991	99.89	89.72	3.67	36860036	0.9792
CF258B0035-1F1DXX2Q1F1-N002L001	32765610	32717925	99.85	96.44	15.9	29268300	0.894565
CF258B0182-1F1DXX2Q1F1-N002L001	33396265	33348393	99.86	82.91	8.1	32598844	0.977524
CF258B0180-1F1DXX2Q1F1-N002L001	19956501	19915601	99.8	93.8	8.75	17607478	0.884105
CF258B0034-1F1DXX2Q1F1-N002L001	36326992	36236548	99.75	84.24	14.5	25140229	0.693781
CF258B0032-1F1DXX2Q1F1-N002KX8J	14548324	14531128	99.88	91.78	6.63	14015926	0.964545
CF258B0026-1F1DXX2Q1F1-N002JQ14	30599874	30546612	99.83	92.2	10.8	25903484	0.847999
CF258B0024-1F1DXX2Q1F1-N002JQ14	30088426	30076619	99.96	81.81	59.68	7174568	0.238543
CF258C0032-1F1DXX1L1F1-N002L001	23583197	23553269	99.87	85.96	12.39	21126409	0.896963
CF258C0033-1F1DXX1L1F1-N002L001	17212974	17198937	99.92	94.14	4.85	16560702	0.962891
CF258C0025-1F1DXX1L1F1-N002L001	17380185	17349855	99.83	82.87	9.51	16692640	0.96212
CF258C0174-1F1DXX1L1F1-N002L001	16886481	16866819	99.88	87.44	15.2	15622035	0.926199
CF258C0044-1F1DXX1L1F1-N002L001	24771115	24739716	99.87	97.1	3.49	24146110	0.976006
CF258C0045-1F1DXX1L1F1-N002L001	17183165	17165388	99.9	89.67	2.88	17065371	0.994173
CF258C0181-1F1DXX1L1F1-N002JQ91	18678590	18642737	99.81	98.79	7.11	17519130	0.93973
CF258C0253-1F1DXX1L1F1-N002KX8P	19835736	19807689	99.86	94.69	14.13	18558331	0.936926
CF258C0259-1F1DXX1L1F1-N002KX8P	20803995	20766471	99.82	85.99	11.63	19758941	0.951483
CF258C0040-1F1DXX1L1F1-N002JQ14	25364066	25200463	99.35	93.12	13.79	14186230	0.562935
CF258C0038-1F1DXX1L1F1-N002JQ14	18679619	18646118	99.82	90.98	6.92	17409694	0.93369
CF258C0237-1F1DXX1L1F1-N002L001	11724199	11706149	99.85	88.85	10.46	10931673	0.93384
CF258C0241-1F1DXX1L1F1-N002L001	14374431	14363791	99.93	85.88	6.24	14188869	0.987822
CF258C0201-XXIAXX1L1F1-N002JQ91	50000000	49929479	99.86	89.23	8.13	47415437	0.949648
CF258D0140-1F1DXX1L1F1-N002KX6D	27898632	27841674	99.8	98.21	22.11	24703146	0.887272
CF258D0172-1F1DXX1L1F1-N002JQ91	20843385	20796103	99.77	94.06	10.38	18612293	0.894989
CF258C0181-1F1DXX1L1F2-N002JQ91	30634403	30588433	99.85	83.98	8.74	28939876	0.946105
CF258D0018-1F1DXX1L1F1-N002JQ14	26678201	26639331	99.85	95.38	7.41	25952045	0.9742
CF258D0019-1F1DXX1L1F1-N002JQ14	19043249	19006058	99.8	94.48	19.62	15810554	0.831869
CF258D0163-1F1DXX1L1F1-N002L001	14745173	14684425	99.59	87.58	17.98	11016993	0.75025
CF258D0167-1F1DXX1L1F1-N002KX8P	23072843	23037224	99.85	96.55	13.43	21305614	0.924834
CF258D0137-1F1DXX1L1F1-N002KX8P	25215194	25137107	99.69	94.09	26.76	18330072	0.729204
CF258D0160-1F1DXX1L1F1-N002KX8P	16244847	16210017	99.79	89.01	7.61	15829194	0.976507
CF258D0135-1F1DXX1L1F1-N002L001	27242096	27195938	99.83	81.87	58.65	7263521	0.267081
CF258E0319-1F1DXX2Q1F1-N002L001	19924695	19811434	99.43	87.44	16.21	17377933	0.877167
CF258E0010-1F1DXX2Q1F1-N002L001	15558795	15539665	99.88	80	7.66	14649902	0.942742
CF258E0009-1F1DXX2Q1F1-N002L001	14428866	14380395	99.66	90.52	13.91	12837000	0.892674
CF258E0299-XXIAXX2Q1F1-N002JQ02	10542118	10491460	99.52	80.68	42.6	6866309	0.654467
CF258E0364-1F1DXX2Q1F1-N002JQ91	20269724	20212801	99.72	89.6	11.43	19881693	0.983619
CF258E0360-1F1DXX2Q1F1-N002JQ91	17922798	17889883	99.82	98.19	9.95	17580012	0.982679
CF258E0349-1F1DXX2Q1F1-N002L001	17080545	17027493	99.69	97.66	6.58	16738228	0.983012
CF258F0112-XXIAXX2Q1F1-N002JQ01	50000000	49837350	99.67	95.37	9.58	49444808	0.992124
CF258F0075-1F1DXX2Q1F1-N002L001	20571445	20558336	99.94	83.18	2.67	20365681	0.990629
CF258F0095-XXIAXX2Q1F1-N002JQ01	18733303	18685080	99.74	87.32	7.43	18334782	0.981253
CF258H0169-1F1DXX2Q1F1-N002KX8P	18801536	18758245	99.77	97.39	11.68	15092531	0.804581
CF258H0153-1F1DXX2Q1F1-N002KX8P	19782957	19727481	99.72	92.69	9.42	18746004	0.950248
CF258C0174-1F1DXX2Q1F2-N002L001	29727090	29672668	99.82	87.5	15.19	25787456	0.869064
CF258H0130-1F1DXX2Q1F1-N002JQ91	29287714	29260543	99.91	80.47	3.32	29015250	0.991617
CF258H0123-1F1DXX2Q1F1-N002JQ91	41880411	41826146	99.87	81.54	7.46	41469583	0.991475
CF258H0128-1F1DXX2Q1F1-N002JQ91	35289182	35231671	99.84	89.26	7.35	34888924	0.990272
CF258H0126-XXIAXX2Q1F1-N002JQ91	29956555	29900489	99.81	80.66	2.48	29673504	0.992409
CF258J0019-1F1DXX1L1F1-N002KX8J	11103714	11089370	99.87	85.86	6.15	9532957	0.859648
CF258J0143-1F1DXX1L1F1-N002L001	15970472	15938939	99.8	81.59	12.32	14811516	0.929266
CF258K0007-1F1DXX2Q1F1-N002L001	33689090	33651256	99.89	89.8	5.83	32129321	0.954773
CF258K0012-1F1DXX2Q1F1-N002JQ66	36403554	36347168	99.85	97.63	11.71	35902378	0.987763
CF258K0018-XXIAXX2Q1F1-N002JQ66	27195404	27042971	99.44	93.17	52.2	16163797	0.597708
CF258K0009-XXIAXX2Q1F1-N002JQ66	25398998	25264588	99.47	90.74	8.21	25156137	0.995707
CF258K0233-1F1DXX2Q1F1-N002L001	26975579	26931172	99.84	87.11	11.89	22511246	0.835881
CF258K0232-1F1DXX2Q1F1-N002L001	19219209	19181265	99.8	87.26	11.84	16083804	0.838516
CF258K0263-1F1DXX2Q1F1-N002L001	34509520	34485035	99.93	94.66	2.9	34147541	0.990213
CF258L0192-1F1DXX1L1F1-N002L001	24508494	24492704	99.94	89.1	4	24319919	0.992945
CF258L0179-1F1DXX1L1F1-N002L001	21130054	21118889	99.95	94.32	3.27	20396650	0.965801
CF258L0014-1F1DXX1L1F1-N002L001	23604863	23578499	99.89	95.57	11.8	20737162	0.879495
CF258L0013-1F1DXX1L1F1-N002L001	19979973	19957394	99.89	90.79	4.17	19297065	0.966913
CF258L0212-XXIAXX1L1F1-N002JQ66	50000000	49912272	99.82	95.45	9.42	49282910	0.987391
CF258M0007-1F1DXX2Q1F1-N002L001	33788948	33737574	99.85	90.6	7.68	33237892	0.985189
CF258M0173-1F1DXX2Q1F1-N002L001	26759430	26730351	99.89	98.35	8.69	26332343	0.98511
CF258M0006-1F1DXX2Q1F1-N002L001	28179152	28136623	99.85	89.11	7.42	27618053	0.98157
CF258M0120-1F1DXX2Q1F1-N002JQ91	17605002	17585662	99.89	87.71	7.53	17114729	0.973221
CF258M0123-1F1DXX2Q1F1-N002JQ91	17825101	17800537	99.86	96.74	8.08	16805956	0.944126
CF258M0127-1F1DXX2Q1F1-N002JQ91	24389269	24344749	99.82	82.59	8.99	22173280	0.910803
CF258M0005-1F1DXX2Q1F1-N002JQ14	22885060	22860183	99.89	87.32	3.88	22175963	0.970069
CF258N0032-1F1DXX2Q1F1-N002KX4V	50000000	49931529	99.86	89.94	33.27	45520047	0.911649
CF258M0120-1F1DXX2Q1F2-N002JQ91	50000000	49965523	99.93	91.23	9.16	47988727	0.960437
CF258Q0139-1F1DXX2Q1F1-N002L001	18768779	18732661	99.81	97.57	7.1	18244721	0.973952
CF258Q0103-1F1DXX2Q1F1-N002L001	26663530	26593058	99.74	96.64	7.64	25755209	0.968494
CF258Q0153-1F1DXX2Q1F1-N002L001	20332216	20302124	99.85	97.16	15.4	17192546	0.846835
CF258Q0102-1F1DXX2Q1F1-N002L001	26197153	26150608	99.82	88.13	9.86	25248069	0.965487
CF258R0081-1F1DXX2P1F1-N002L001	17642980	17625781	99.9	96.51	6.84	17006578	0.964869
CF258R0008-1F1DXX2P1F1-N002L001	22538240	22515156	99.9	97.85	3.53	21798201	0.968157
CF258R0009-1F1DXX2P1F1-N002L001	21570308	21541223	99.87	95.09	4.57	21195765	0.983963
CF258R0118-1F1DXX2P1F1-N002KX8P	20867750	20841498	99.87	90.26	8.24	19781697	0.949149
CF258R0007-1F1DXX2P1F1-N002JQ14	30200624	30072495	99.58	91.84	15.92	20514804	0.682178
CF258R0117-1F1DXX2P1F1-N002L001	27549215	27506111	99.84	93.5	6.46	26384458	0.959222
CF258R0106-1F1DXX2P1F1-N002L001	19506119	19477374	99.85	81.11	9.42	18766834	0.96352
CF258R0088-1F1DXX2P1F1-N002L001	30837912	30765639	99.77	81.61	4.21	30529097	0.992311
CF258R0125-1F1DXX2P1F1-N002L001	19836133	19814257	99.89	96.39	14.92	15934620	0.8042
CF258R0093-1F1DXX2P1F1-N002L001	26807220	26779047	99.89	86.14	11.38	25189751	0.940652
CF258S0149-1F1DXX2P1F1-N002KX8P	25771995	25737683	99.87	84.11	10.46	24859973	0.965898
CF258T0011-1F1DXX1L1F1-N002L001	20788022	20578033	98.99	91.1	12.29	17103877	0.831172
CF258T0022-1F1DXX1L1F1-N002L001	22571902	22494861	99.66	87.96	5.96	20962601	0.931884
CF258T0154-XXIAXX1L1F1-N002JQ86	31233224	31113296	99.62	93.67	10.09	30378452	0.976382
CF258T0147-1F1DXX1L1F1-N002JQ66	26006987	25919850	99.66	96.73	11.43	24082646	0.92912
CF258U0098-1F1DXX2P1F1-N002L001	12876138	12856811	99.85	93.49	8.8	10933020	0.850368
CF258U0183-1F1DXX2P1F1-N002JQ91	12248931	12215165	99.72	95.13	7.19	10660773	0.872749
CF258U0182-1F1DXX2P1F1-N002JQ91	19560382	19527766	99.83	96.93	7.05	18220737	0.933068
CF258U0146-1F1DXX2P1F1-N002L001	17143596	17114909	99.83	90.11	6.63	16807447	0.982035
CF258U0118-1F1DXX2P1F1-N002L001	13849839	13831575	99.87	92.94	10.54	11789930	0.852392
CF258U0166-1F1DXX2P1F1-N002L001	22041245	22024870	99.93	98.42	2.31	21900185	0.994339
CF258V0009-1F1DXX2P1F1-N002KX8J	32486715	32461710	99.92	97.13	5.59	31427370	0.968137
CF258V0011-1F1DXX2P1F1-N002KX8J	39668463	39624635	99.89	89.05	6.64	39320326	0.99232
CF258W0021-XXIAXX2P1F1-N002JQ94	50000000	48382691	96.77	94.06	47.6	35377676	0.731205
CF25910178-1FXXXX2P1F1-N002JQ91	29840372	29812481	99.91	97.13	3.67	29449721	0.987832
CF25910208-1FXXXX2P1F1-N002L001	38653556	38622009	99.92	89.67	23.03	35047349	0.907445
CF25910264-1FXXXX2P1F1-N002L001	33027718	32993858	99.9	92.67	9.4	32349035	0.980456
CF25910196-1FXXXX2P1F1-N002L001	29365713	29351167	99.95	95.57	29.45	22628279	0.77095
CF25910253-1FXXXX2P1F1-N002L001	48527607	48465095	99.87	91.95	12.44	39141172	0.807616
CF25910244-1FXXXX2P1F1-N002L001	42063067	42024501	99.91	89.01	11.84	39527517	0.940583
CF25920046-1F1DXX2P1F1-N002JQ14	16149280	16135329	99.91	89.96	6.73	15150909	0.93899
CF25920297-1F1DXX2P1F1-N002L001	25730538	25712988	99.93	97.25	3.22	25349602	0.985868
CF25920045-1F1DXX2P1F1-N002L001	13240932	13223753	99.87	88.46	4.34	12927154	0.977571
CF25920043-1F1DXX2P1F1-N002KX8J	29497267	29469274	99.91	92.75	3.93	28966587	0.982942
CF25920294-XXIAXX2P1F1-N002JQ91	50000000	49817472	99.63	81.05	39.89	28221770	0.566503
CF25920044-1F1DXX2P1F1-N002JQ14	28176914	28151426	99.91	86.19	5.72	26364248	0.936516
CF25930116-1F1DXX2Q1F1-N002L001	26478859	26452479	99.9	88.95	10.23	23601801	0.892234
CF25930115-1F1DXX2Q1F1-N002L001	15102876	15089286	99.91	96.34	10.67	13158297	0.872029
CF25930117-1F1DXX2Q1F1-N002L001	27280075	27246522	99.88	94.15	14.33	21458025	0.787551
CF25930111-1F1DXX2Q1F1-N002L001	15303732	15290598	99.91	84.78	10.03	13782585	0.901376
CF25930199-1F1DXX2Q1F1-N002L001	32002584	31977342	99.92	88.26	9.51	22971845	0.718379
CF25930221-1F1DXX2Q1F1-N002L001	24108022	24065896	99.83	89.86	8.4	23045708	0.957609
CF25930264-1F1DXX2Q1F1-N002JQ91	24887665	24861577	99.9	86.75	6.02	24470679	0.984277
CF25930217-1F1DXX2Q1F1-N002L001	12679506	12667327	99.9	81.66	4.74	12345090	0.974562
CF25930231-1F1DXX2Q1F1-N002L001	10394961	10379447	99.85	90.6	7.27	9200456	0.886411
CF25940308-1F1DXX2Q1F1-N002L001	15024468	15002919	99.86	98.73	6.34	14660878	0.977202
CF25940044-1F1DXX2Q1F1-N002JQ14	23950436	23915310	99.85	98.5	5.93	22614781	0.945619
CF25940311-1F1DXX2Q1F1-N002JQ66	20543340	20519270	99.88	89.32	17.95	16638880	0.81089
CF25940322-1F1DXX2Q1F1-N002L001	12831025	12817899	99.9	85.09	3.15	12438281	0.970384
CF25940325-1F1DXX2Q1F1-N002L001	19777055	19751805	99.87	87.57	5.38	19074024	0.965685
CF25940314-XXIAXX2Q1F1-N002JE99	21292026	21255912	99.83	88.12	8.36	20495567	0.964229
CF25950144-1F1DXX1L1F1-N002L001	28679023	28623109	99.81	87.09	5.77	28260310	0.987325
CF25950008-1F1DXX1L1F1-N002L001	21558515	21336680	98.97	89.88	18.24	20445717	0.958243
CF25950141-XXIAXX1L1F1-N002JQ52	32073719	31954138	99.63	96.3	6.99	31694001	0.991859
CF25950125-XXIAXX1L1F1-N002JQ03	50000000	49867000	99.73	97.68	8.69	48916219	0.980934
CF25950117-XXIAXX1L1F1-N002JQ03	50000000	49835072	99.67	82.9	10.62	47992946	0.963036
CF25960020-1F1DXX2Q1F1-N002L001	27669696	27640285	99.89	85.69	4.22	26451562	0.956993
CF25960118-1F1DXX2Q1F1-N002L001	32769654	32707255	99.81	94.04	3.57	32095073	0.981283
CF25970026-1F1DXX2C1F1-N002KX4V	24831760	24809476	99.91	81.96	7.12	23427326	0.944289
CF25970030-1F1DXX2C1F1-N002L001	39022354	38967275	99.86	98.82	5.96	38363202	0.984498
CF25980387-1F1DXX1N1F1-N002KX8N	41130202	41064439	99.84	95.9	8.68	39922588	0.972194
CF25980014-1F1DXX1N1F1-N002JQ52	33466424	33405523	99.82	86.41	3.84	32996765	0.987764
CF25980350-1F1DXX1N1F1-N002L001	31942479	31895269	99.85	90.79	6.23	29956225	0.939206
CF25980331-1F1DXX1N1F1-N002L001	39518257	39452530	99.83	88.11	3.96	38795241	0.98334
CF25980357-1F1DXX1N1F1-N002L001	42617645	42558182	99.86	88.11	4.31	42041346	0.987856
CF25990010-1F1DXX1L1F1-N002L001	21456450	21369678	99.6	84.98	10.68	17996363	0.842145
CF25990282-1F1DXX1L1F1-N002L001	26780716	26730183	99.81	89.08	5.8	24194130	0.905124
CF25900039-1F1DXX2Q1F1-N002L001	27904112	27836940	99.76	88.48	7.46	26088095	0.937175
CF25900030-1F1DXX2Q1F1-N002JQ14	15783449	15757803	99.84	90.94	2.97	15611952	0.990744
CF25900028-1F1DXX2Q1F1-N002L001	30741958	30707001	99.89	97.78	24.87	27424071	0.893089
CF25900213-1F1DXX2Q1F1-N002L001	30773934	30705884	99.78	90.34	8.66	27591431	0.898571
CF25900027-1F1DXX2Q1F1-N002JQ66	11738419	11651079	99.26	97.19	10.19	7114077	0.610594
CF25900255-1F1DXX2Q1F1-N002JQ91	38088837	38043250	99.88	82.69	6.74	36278635	0.953616
CF25900026-1F1DXX2Q1F1-N002JQ66	44427222	44373688	99.88	85.7	7.06	42725960	0.962867
CF259A0149-1F1DXX1N1F1-N002L001	12296210	12281701	99.88	96.58	10.12	11667003	0.94995
CF259A0155-XXIAXX1N1F1-N002JQ52	28956788	28935893	99.93	81.24	6.36	28734775	0.99305
CF259A0105-1F1DXX1N1F1-N002JQ52	14173310	14163060	99.93	89.26	8.03	11299686	0.797828
CF259A0140-1F1DXX1N1F1-N002L001	19974421	19955614	99.91	93.21	5.88	19750909	0.989742
CF259B0027-1F1DXX2Q1F1-N002L001	47964674	47747310	99.55	98.55	8.69	46885359	0.981948
CF259B0148-1F1DXX2Q1F1-N002L001	50000000	49914096	99.83	90.92	7.57	47340803	0.948446
CF259B0146-1F1DXX2Q1F1-N002L001	34525260	34469317	99.84	88.76	4.31	33960311	0.985233
CF259B0188-1F1DXX2Q1F1-N002L001	32432434	32334847	99.7	85.86	7.54	31455092	0.972792
CF259C0137-1F1DXX1N1F1-N002JQ52	33390013	33344965	99.87	92.01	33.31	22291443	0.66851
CF259C0016-1F1DXX1N1F1-N002KX8J	23022072	22975131	99.8	82.56	7.04	21764028	0.947286
CF259C0023-1F1DXX1N1F1-N002L001	22034935	21987039	99.78	84.63	7.53	21467796	0.976384
CF259B0148-1F1DXX1N1F2-N002L001	23491813	23428485	99.73	90.49	12.58	21225089	0.905952
CF259B0147-1F1DXX1N1F2-N002L001	11171513	11158992	99.89	83.31	7.38	9043194	0.810395
CF259D0094-1F1DXX1N1F1-N002L001	35436267	35389043	99.87	97.41	9.37	34291304	0.968981
CF259E0101-1F1DXX1N1F1-N002L001	46365862	46325053	99.91	83.44	3.47	45792766	0.98851
CF259E0116-1F1DXX1N1F1-N002L001	44882959	44762732	99.73	85.17	7.46	44046596	0.984002
CF259E0068-1F1DXX1N1F1-N002L001	37940844	37895738	99.88	94.07	9.95	36988808	0.976068
CF259E0067-1F1DXX1N1F1-N002L001	34237102	34140802	99.72	92.36	11.32	33028553	0.967422
CF259E0050-1F1DXX1N1F1-N002JQ91	39105025	39059830	99.88	83.97	5.82	37581788	0.96216
CF259F0050-1F1DXX1N1F1-N002L001	14677949	14667233	99.93	97.99	2.51	13839221	0.943547
CF259F0053-1F1DXX1N1F1-N002L001	19192119	19151713	99.79	98.42	5.15	18064512	0.943232
CF259F0177-1F1DXX1N1F1-N002L001	28763835	28719632	99.85	85.1	3.04	28569363	0.994768
CF259F0154-XXIAXX1N1F1-N002JQ02	16644249	16525859	99.29	93.98	35.97	10259017	0.620786
CF259F0150-1F1DXX1N1F1-N002KX4V	28263363	28240013	99.92	86.62	13.87	26659835	0.944045
CF259F0059-1F1DXX1N1F1-N002KX8J	18236677	18215317	99.88	95.18	19.23	8371899	0.459608
CF259F0066-1F1DXX1N1F1-N002KX8J	27857702	27827834	99.89	97.75	39.11	15984691	0.574414
CF259F0065-1F1DXX1N1F1-N002KX8J	28941727	28909570	99.89	86.48	8.61	27902338	0.965159
CF259F0094-1F1DXX1N1F1-N002L001	25987738	25936931	99.8	93.56	5.16	25528884	0.984268
CF259F0054-1F1DXX1N1F1-N002JQ14	17194779	17163509	99.82	85.13	6.64	16625643	0.968662
CF259F0061-1F1DXX1N1F1-N002JQ14	27698273	27621473	99.72	88.05	4.28	27180045	0.984019
CF259G0268-1F1DXX1N1F1-N002L001	19003465	18965293	99.8	94.95	3.72	18706782	0.986369
CF259G0322-1F1DXX1N1F1-N002JQ91	24422194	24404644	99.93	98.23	3.3	24123775	0.988491
CF259F0066-1F1DXX1N1F2-N002KX8J	26743235	26719539	99.91	85.35	51.75	9186929	0.343828
CF259G0319-1F1DXX1N1F1-N002JQ91	10952423	10945885	99.94	96.53	6.7	10800552	0.986723
CF259G0304-1F1DXX1N1F1-N002JQ98	23091962	23069946	99.9	93.79	7.33	22410191	0.971402
CF259H0014-1F1DXX1N1F1-N002L001	22920444	22894142	99.89	80.01	4.02	22437651	0.980061
CF259H0015-1F1DXX1N1F1-N002KX8J	24295240	24256671	99.84	95.79	6.45	23659825	0.975395
CF259H0017-1F1DXX1N1F1-N002L001	17469629	17441515	99.84	93.77	5.09	17253734	0.989234
CF259H0101-1F1DXX1N1F1-N002L001	24008085	23979271	99.88	90.9	5.72	23055081	0.961459
CF259H0037-1F1DXX1N1F1-N002L001	24941490	24922465	99.92	96.06	10.83	21583289	0.866017
CF259H0012-1F1DXX1N1F1-N002JQ14	15952669	15932726	99.87	90.99	2.77	15641934	0.981749
CF259H0142-1F1DXX1N1F1-N002L001	18495925	18477444	99.9	92.55	5.91	17346932	0.938817
CF259H0104-1F1DXX1N1F1-N002L001	10697961	10682873	99.86	98.82	2.52	10563604	0.988836
CF259J0281-1F1DXX2Q1F1-N002L001	12743222	12720701	99.82	87.26	8.67	12386359	0.973717
CF259J0043-1F1DXX2Q1F1-N002L001	14826935	14793988	99.78	88.46	6.42	12259799	0.828701
CF259J0046-1F1DXX2Q1F1-N002L001	22983776	22942196	99.82	82.84	5.85	22363845	0.974791
CF259J0022-1F1DXX2Q1F1-N002L001	15239544	15209867	99.81	93.49	8.37	13149448	0.864534
CF259J0021-1F1DXX2Q1F1-N002L001	23795565	23742072	99.78	90.5	7.75	21951352	0.924576
CF259J0024-1F1DXX2Q1F1-N002L001	21308802	21271876	99.83	91.95	14.06	18995119	0.892969
CF259J0064-1F1DXX2Q1F1-N002L001	19718579	19683602	99.82	96.42	5.28	18674866	0.948752
CF259J0310-1F1DXX2Q1F1-N002L001	18299028	18267617	99.83	81.34	6.26	17911492	0.980505
CF259J0330-1F1DXX2Q1F1-N002L001	21053833	20991506	99.7	90.7	19.54	7397882	0.352423
CF259K0028-1F1DXX2Q1F1-N002L001	36483735	36415106	99.81	92.68	33.69	28715572	0.788562
CF259K0090-1F1DXX2Q1F1-N002KX4V	21251822	21197324	99.74	94.84	7.01	20451235	0.964803
CF259K0014-1F1DXX2Q1F1-N002L001	27519918	27467976	99.81	84.77	6.73	26114371	0.950721
CF259M0200-1F1DXX2Q1F1-N002JQ91	20268503	20217870	99.75	94.16	3.76	19812037	0.979927
CF259M0260-1F1DXX2Q1F1-N002L001	20508655	20398789	99.46	84.15	12.19	18185098	0.891479
CF259M0254-1F1DXX2Q1F1-N002L001	23616154	23592566	99.9	96.17	32.82	20467945	0.867559
CF259M0250-1F1DXX2Q1F1-N002L001	16345070	16287624	99.65	85.65	11.99	15605011	0.95809
CF259M0241-1F1DXX2Q1F1-N002L001	22651313	22582013	99.69	88.33	11.13	21829392	0.966672
[truncated: 486 more rows]
